# Supplementary material for: Genetic and functional correction of argininosuccinate lyase deficiency using CRISPR adenine base editors
Source: Am J Hum Genet. 2024 Apr 4;111(4):714–28. doi: 10.1016/j.ajhg.2024.03.004 (PMC11023919; doi:10.1016/j.ajhg.2024.03.004)
Supplement: Table S4. Metabolomic data [file mmc2.xlsx]

## Sheet: Peak area
Cel lysate samples, hepatocyte-like cells, day 18
Treatment	Genotype of the line	Line	Well number	Sample type	Sum of all metabolites	Mean sum of all metabolites	SEM sum of all metabolites	Relative sum of all metabolites (to HEL24.3 Mean)	Citrulline absolut area	Citrulline relative area	Mean citrulline relative area	SEM citrulline relative area	ASA absolut area	ASA relative area	Mean ASA relative area	SEM ASA relative area	Aspartate absolut area	Aspartate relative area	Mean Aspartate relative area	SEM Aspartate relative area	arginine absolut area	Arginine relative area	Mean Arginine relative area	SEM Arginine relative area	fumarate absolut area	Fumarate relative area	Mean Fumarate relative area	SEM Fumarate relative area	Ornithine absolut area	Ornithine relative area	Ornithine relative area	SEM Ornithine relative area	Proline absolut area	Proline relative area	Proline relative area	SEM Proline relative area	Malate absolut area	Malate relative area	Malate relative area	SEM Malate relative area	Creatine absolut area	Creatine relative area	Creatine relative area	SEM Creatine relative area	Phenylalanine absolut area	Phenylalanine relative area	Phenylalanine relative area	SEM Phenylalanine relative area	Glutamine absolut area
Edited	C/C	Pat1-EDIT1	1	Cell lysate	503901603371	3.65739e+11	3.14585e+10	1.34285	22304330	1.66097e+07	2.94777e+07	2.73706e+06	5898365	4.39243e+06	2.48921e+06	376597	75430199	5.61718e+07	5.32825e+07	2.64774e+06	3482137574	2.5931e+09	2.20419e+09	1.28076e+08	156624304	1.16636e+08	8.18141e+07	4.56966e+06	321223840	2.39211e+08	1.19011e+08	2.67065e+07	40691096222	3.03021e+10	3.05716e+10	5.1517e+08	2027696548	1.51e+09	9.78198e+08	6.32276e+07	43375870414	3.23014e+10	3.62022e+10	1.05895e+09	11040687669	8.22184e+09	8.59699e+09	3.04119e+08	9180760957
		Pat1-EDIT1	2	Cell lysate	805854283759			2.14752	31881589	1.48457e+07			11378549	5.29845e+06			177738009	8.27642e+07			6118369652	2.84904e+09			227447031	1.05911e+08			779950060	3.63186e+08			52292301908	2.43501e+10			2838888147	1.32194e+09			50631582629	2.35767e+10			16676024988	7.76524e+09			13344862516
		Pat1-EDIT1	3	Cell lysate	511367737321			1.36275	29844162	2.19e+07			7341085	5.38698e+06			95335399	6.99583e+07			3609143117	2.64844e+09			153512712	1.1265e+08			485469889	3.56244e+08			39848616200	2.92414e+10			1925029865	1.41261e+09			41840998600	3.07035e+10			10575327210	7.76031e+09			9120908769
		Pat1-EDIT1	4	Cell lysate	459828579310			1.2254	38518336	3.14333e+07			4472010	3.64943e+06			75704035	6.17791e+07			3111919931	2.53952e+09			119877984	9.78278e+07			351159415	2.86568e+08			38946072869	3.17824e+10			1531076397	1.24945e+09			41726346563	3.40513e+10			9897071924	8.07662e+09			8327072512
		Pat1-EDIT1	5	Cell lysate	566978358176			1.51094	37356213	2.47238e+07			5280094	3.49457e+06			113505917	7.51226e+07			4425244825	2.9288e+09			137494488	9.09992e+07			481461245	3.1865e+08			42668442546	2.82396e+10			1755699442	1.16199e+09			44690677706	2.9578e+10			14955696529	9.89826e+09			10028515570
		Pat1-EDIT2	1	Cell lysate	293609488787			0.782441	31024977	3.96515e+07			2964672	3.78901e+06			36627307	4.68116e+07			2312528135	2.95553e+09			69481410	8.88009e+07			45743716	5.84629e+07			24782135879	3.16729e+10			812185078	1.03801e+09			34439343875	4.40153e+10			5481752582	7.00597e+09			6612207054
		Pat1-EDIT2	2	Cell lysate	242748954767			0.646902	25924174	4.00743e+07			1177534	1.82027e+06			35785725	5.53186e+07			1496830774	2.31384e+09			54227518	8.38264e+07			36534226	5.64756e+07			22322687816	3.4507e+10			636704119	9.84235e+08			27555952554	4.25968e+10			3736196823	5.77552e+09			5767699432
		Pat1-EDIT2	3	Cell lysate	238388282462			0.635282	26483064	4.16871e+07			1383161	2.17724e+06			37422095	5.89063e+07			1316114057	2.0717e+09			64630194	1.01735e+08			56074334	8.82669e+07			20521938968	3.23037e+10			761958803	1.1994e+09			23788155825	3.74451e+10			3727972772	5.86822e+09			5639261297
		Pat1-EDIT2	4	Cell lysate	332608698506			0.88637	47615332	5.37195e+07			4773285	5.38521e+06			48843517	5.51051e+07			3060406038	3.45274e+09			74217358	8.37318e+07			93782005	1.05805e+08			26280539337	2.96496e+10			875833810	9.88113e+08			31474482507	3.55094e+10			7740403780	8.7327e+09			7265585833
		Pat1-EDIT2	5	Cell lysate	249364493449			0.664532	37490165	5.64159e+07			881057	1.32583e+06			30532905	4.59465e+07			1228808801	1.84913e+09			46305138	6.96808e+07			30105423	4.53032e+07			22753079272	3.42392e+10			558872667	8.41002e+08			28311819360	4.26041e+10			4822690425	7.25727e+09			6214120224
		Pat2-EDIT2	1	Cell lysate	302610843845			0.806428	12670546	1.57119e+07			794293	984952			34400318	4.26576e+07			1202705524	1.4914e+09			79609535	9.87187e+07			18954237	2.35039e+07			23929613775	2.96736e+10			931895114	1.15558e+09			30996505321	3.84368e+10			6724184504	8.33823e+09			7577728468
		Pat2-EDIT2	2	Cell lysate	283716021313			0.756076	13831789	1.82942e+07			469282	620681			32416366	4.28745e+07			1310843902	1.73375e+09			53332319	7.05383e+07			27351183	3.61752e+07			22807698353	3.01659e+10			616264204	8.15083e+08			28441448443	3.76172e+10			7207166113	9.53234e+09			7771604537
		Pat2-EDIT2	3	Cell lysate	281745125399			0.750823	16381203	2.18177e+07			511392	681108			29762745	3.96401e+07			1303105913	1.73557e+09			48942377	6.51849e+07			29473446	3.92548e+07			22952564161	3.05699e+10			572984767	7.63142e+08			26463616645	3.52461e+10			7505127546	9.99586e+09			7856691096
		Pat2-EDIT2	4	Cell lysate	259558180925			0.691697	14555646	2.10434e+07			278542	402694			27029431	3.9077e+07			845104393	1.22178e+09			28648478	4.14177e+07			11181885	1.61659e+07			22134970150	3.2001e+10			320412421	4.63226e+08			25107850165	3.62989e+10			6691030515	9.67335e+09			6989354106
		Pat2-EDIT2	5	Cell lysate	270705365286			0.721403	12763630	1.76928e+07			351851	487731			35098861	4.86536e+07			1137033239	1.57614e+09			47072949	6.52519e+07			25322166	3.51013e+07			23333837488	3.23451e+10			528443476	7.32521e+08			26654604050	3.69483e+10			6855391128	9.50285e+09			7000725231
		Pat2-EDIT1	1	Cell lysate	351852748434			0.937653	21049724	2.24494e+07			1660039	1.77042e+06			49772503	5.3082e+07			1882528551	2.0077e+09			60291680	6.43006e+07			39117121	4.17181e+07			29339629787	3.12905e+10			657379110	7.0109e+08			35809426954	3.81905e+10			8763539558	9.34625e+09			9447704891
		Pat2-EDIT1	2	Cell lysate	344644805948			0.918445	27316263	2.97419e+07			1673705	1.82233e+06			39396538	4.28948e+07			1776132196	1.93385e+09			62808946	6.83862e+07			53915419	5.87029e+07			28002076762	3.04886e+10			733020306	7.9811e+08			35590247329	3.87506e+10			9059552723	9.86401e+09			10102677855
		Pat2-EDIT1	3	Cell lysate	345302524082			0.920198	32006989	3.47827e+07			2455499	2.66845e+06			49215902	5.34841e+07			2093832451	2.27542e+09			80868416	8.78816e+07			85607541	9.30317e+07			25010462232	2.71794e+10			938751490	1.02016e+09			32000801572	3.4776e+10			8392862092	9.12072e+09			9531867513
		Pat2-EDIT1	4	Cell lysate	319076030163			0.850307	26373697	3.10167e+07			1180768	1.38864e+06			37640606	4.42671e+07			1642340932	1.93147e+09			41851149	4.92189e+07			29362045	3.45311e+07			26766321458	3.14784e+10			451999121	5.31572e+08			32983217085	3.87898e+10			8721250424	1.02566e+10			8999370898
		Pat2-EDIT1	5	Cell lysate	350926615831			0.935185	33613247	3.59429e+07			2092707	2.23775e+06			47821161	5.11355e+07			1846852832	1.97485e+09			68814709	7.3584e+07			78423112	8.38584e+07			28010600065	2.99519e+10			819885747	8.76709e+08			34236521698	3.66093e+10			9302887740	9.94764e+09			9906025485
Control	C/C	Hel24.3	1	Cell lysate	373097130096	3.75248e+11	3.64326e+10	0.994268	19676507	1.979e+07	2.324e+07	2.07605e+06	7624062	7.66802e+06	3.62424e+06	924757	80379380	8.08428e+07	5.57596e+07	3.34259e+06	1827622915	1.83816e+09	1.97649e+09	9.44203e+07	119946006	1.20638e+08	8.97062e+07	1.03477e+07	129898694	1.30648e+08	9.19304e+07	1.55325e+07	29426081270	2.95957e+10	3.0237e+10	1.65218e+09	1386382858	1.39438e+09	1.06916e+09	1.21049e+08	43874259055	4.41272e+10	4.27708e+10	3.25107e+09	11792580518	1.18606e+10	1.15818e+10	7.47782e+08	5667649769
		Hel24.3	2	Cell lysate	295559847374			0.787638	22076450	2.80287e+07			7707106	9.78508e+06			48325260	6.13546e+07			1489469878	1.89106e+09			74313365	9.43496e+07			56902059	7.22439e+07			26295641206	3.33854e+10			907632011	1.15235e+09			38232162569	4.85403e+10			10575816738	1.34273e+10			4612386942
		Hel24.3	3	Cell lysate	250725225884			0.668158	18091534	2.70767e+07			2581293	3.8633e+06			34745688	5.20022e+07			1131286943	1.69314e+09			39221877	5.87015e+07			27068451	4.0512e+07			23328266413	3.49143e+10			483310147	7.23347e+08			36655628385	5.48607e+10			9405414464	1.40766e+10			4348947291
		Hel24.3	4	Cell lysate	227463129447			0.606167	17691541	2.91859e+07			125887	207677			26865688	4.43206e+07			931048067	1.53596e+09			22854244	3.77029e+07			41785130	6.89334e+07			22096613157	3.6453e+10			273410286	4.51048e+08			33249917975	5.48527e+10			8549103444	1.41035e+10			4196065598
		Hel24.3	5	Cell lysate	230991394659			0.61557	21452881	3.48505e+07			639254	1.03848e+06			27083700	4.39978e+07			1023837503	1.66324e+09			22079454	3.58683e+07			17830529	2.89659e+07			23581996378	3.83092e+10			262359428	4.26206e+08			34502284630	5.60494e+10			8954408682	1.45465e+10			4000695575
		Hel24.3	1	Cell lysate	445868095958			1.1882	15146657	1.27476e+07			3070749	2.58438e+06			62455935	5.25637e+07			2423639196	2.03977e+09			131013883	1.10263e+08			90705097	7.63386e+07			32030970327	2.69577e+10			1539943661	1.29604e+09			44164691305	3.71696e+10			11586749202	9.75155e+09			7717975939
		Hel24.3	2	Cell lysate	537398942031			1.43212	23433576	1.63629e+07			3690070	2.57666e+06			81258551	5.67402e+07			3078625853	2.1497e+09			153007824	1.0684e+08			245027841	1.71095e+08			32012735315	2.23535e+10			1837648056	1.28317e+09			40699178826	2.84189e+10			11559819706	8.07185e+09			9485024532
		Hel24.3	3	Cell lysate	461437982118			1.22969	25506074	2.07419e+07			3652262	2.97007e+06			71738716	5.8339e+07			2837201693	2.30725e+09			141917978	1.1541e+08			70133911	5.70339e+07			33516784606	2.72563e+10			1671905446	1.35962e+09			44583175360	3.62557e+10			13168571226	1.07089e+10			7677049814
		Hel24.3	4	Cell lysate	473335962937			1.26139	28113044	2.22873e+07			3888537	3.08273e+06			73081468	5.79371e+07			3055055137	2.42197e+09			136869156	1.08506e+08			145157471	1.15077e+08			34422336553	2.72891e+10			1628500717	1.29103e+09			44294464526	3.51155e+10			13232683540	1.04905e+10			7857922666
		Hel24.3	5	Cell lysate	456604683901			1.21681	25952936	2.13287e+07			3000686	2.46603e+06			60229223	4.94978e+07			2706985428	2.22466e+09			132367997	1.08783e+08			192811461	1.58457e+08			31461762545	2.5856e+10			1599432556	1.31445e+09			39324612343	3.23179e+10			10684199869	8.78052e+09			8508918264
Not Edited	T/T	Pat1-NT1	1	Cell lysate	369296523096	3.58163e+11	2.17101e+10	0.984139	110750880	1.12536e+08	1.60855e+08	2.08929e+07	5660816700	5.75205e+09	5.23978e+09	8.64504e+08	52817104	5.36683e+07	6.0066e+07	2.21095e+06	1817187007	1.84647e+09	1.99219e+09	9.48395e+07	90941000	9.24066e+07	8.7361e+07	3.20876e+06	133525776	1.35678e+08	1.74943e+08	2.68692e+07	30093563793	3.05786e+10	2.85681e+10	8.56924e+08	1157103460	1.17575e+09	1.0668e+09	3.6496e+07	32496757354	3.30205e+10	3.35418e+10	1.2735e+09	7225687691	7.34214e+09	8.58595e+09	3.03648e+08	7350594965
		Pat1-NT1	2	Cell lysate	466632306974			1.24353	151896294	1.22149e+08			8477484214	6.81728e+09			80492569	6.47291e+07			2539345752	2.04205e+09			109967511	8.84318e+07			227482722	1.82933e+08			33445368720	2.68955e+10			1419633231	1.14162e+09			39209526570	3.15308e+10			8864302908	7.12834e+09			9076793388
		Pat1-NT1	3	Cell lysate	515566123403			1.37393	174641660	1.27111e+08			9326202603	6.78796e+09			97884503	7.1244e+07			3028188733	2.20403e+09			115135336	8.37998e+07			347877596	2.53198e+08			36104343178	2.62781e+10			1501016053	1.0925e+09			42845437775	3.11845e+10			10536221370	7.66865e+09			10084796262
		Pat1-NT1	4	Cell lysate	385348056404			1.02692	81338600	7.92067e+07			5574370587	5.42827e+09			65693142	6.39714e+07			1887831302	1.83835e+09			88788762	8.64616e+07			183676846	1.78863e+08			30326490034	2.95316e+10			1149509967	1.11938e+09			34209518042	3.33129e+10			7556596867	7.35854e+09			7468085922
		Pat1-NT1	5	Cell lysate	425140962459			1.13296	128542411	1.13457e+08			7517474557	6.63526e+09			72635543	6.41113e+07			2493368376	2.20076e+09			89027282	7.85794e+07			207410541	1.8307e+08			30728063486	2.71219e+10			1150272217	1.01528e+09			36160506922	3.19169e+10			9523175730	8.40558e+09			8289054316
		Pat1-NT2	1	Cell lysate	380429925670			1.01381	351791482	3.47e+08			11783096255	1.16226e+10			60124561	5.93056e+07			1077651758	1.06297e+09			106190798	1.04744e+08			182778114	1.80289e+08			22409779970	2.21045e+10			1234170970	1.21736e+09			24860077633	2.45215e+10			5163428096	5.0931e+09			11354385781
		Pat1-NT2	2	Cell lysate	390311154462			1.04014	319114947	3.068e+08			12467337230	1.19862e+10			52669086	5.06365e+07			1332008173	1.2806e+09			107527472	1.03378e+08			255397727	2.45541e+08			26079522281	2.50731e+10			1310538409	1.25996e+09			26257196814	2.52439e+10			7843043933	7.54036e+09			10752731357
		Pat1-NT2	3	Cell lysate	544949074993			1.45224	502011744	3.45682e+08			15549853463	1.07075e+10			82223730	5.66187e+07			3601899724	2.48024e+09			150044707	1.0332e+08			690134215	4.75222e+08			32756531752	2.25559e+10			1750585840	1.20544e+09			35471979549	2.44258e+10			13468844471	9.27456e+09			13341243628
		Pat1-NT2	4	Cell lysate	467952933688			1.24705	313105511	2.51077e+08			13942424351	1.11803e+10			75015478	6.01544e+07			2432504112	1.95061e+09			140161095	1.12394e+08			557289760	4.46887e+08			30330933599	2.43222e+10			1669778990	1.33898e+09			30014402158	2.40683e+10			9681763107	7.76374e+09			12419027238
		Pat2-NT1	1	Cell lysate	332083250124			0.88497	101078521	1.14217e+08			3249691856	3.67209e+09			47173464	5.33052e+07			1766985013	1.99666e+09			93126092	1.05231e+08			100525597	1.13592e+08			23479459332	2.65314e+10			1096456527	1.23898e+09			34583562402	3.90788e+10			7862063848	8.88399e+09			8397462342
		Pat2-NT1	2	Cell lysate	318880511562			0.849785	75318462	8.86323e+07			2191802198	2.57924e+09			37288343	4.38797e+07			1655938422	1.94865e+09			63068795	7.42173e+07			36308154	4.27263e+07			24610994463	2.89614e+10			751768233	8.84656e+08			32181313030	3.78699e+10			8500325888	1.00029e+10			8783968774
		Pat2-NT1	3	Cell lysate	298994171888			0.79679	47262825	5.93165e+07			1501335354	1.88423e+09			45135120	5.66462e+07			1724391143	2.16417e+09			56908108	7.14217e+07			107697081	1.35164e+08			25285820844	3.17346e+10			675457440	8.47723e+08			30502553213	3.82818e+10			7595568562	9.53271e+09			7508138027
		Pat2-NT1	4	Cell lysate	340336598859			0.906964	57170768	6.30353e+07			2728382850	3.00826e+09			55870959	6.16022e+07			2156374342	2.37757e+09			77693648	8.56634e+07			159711462	1.76095e+08			26262642997	2.89567e+10			940312679	1.03677e+09			32090394220	3.53822e+10			8167974576	9.00584e+09			8437917632
		Pat2-NT1	5	Cell lysate	317389928852			0.845813	74475071	8.80514e+07			2352303302	2.78111e+09			34679115	4.10009e+07			1648505900	1.94902e+09			63309169	7.48501e+07			39126288	4.62588e+07			24154098924	2.85572e+10			753316705	8.90642e+08			29012698670	3.43015e+10			8465505551	1.00087e+10			8883156312
		Pat2-NT2	1	Cell lysate	276239472443			0.736151	127025966	1.72554e+08			1394438968	1.89423e+09			50006568	6.79297e+07			1222805874	1.66108e+09			72944699	9.90893e+07			70351836	9.55671e+07			22061723280	2.9969e+10			864872804	1.17486e+09			27562007492	3.74407e+10			6715851723	9.12292e+09			7352411287
		Pat2-NT2	2	Cell lysate	234100238349			0.623854	105039076	1.68371e+08			594965830	9.53694e+08			42036163	6.73814e+07			1204777721	1.93118e+09			51715413	8.28966e+07			70785680	1.13465e+08			21247648089	3.40587e+10			623372233	9.99227e+08			24997555171	4.00695e+10			6025042679	9.65777e+09			6634322298
		Pat2-NT2	3	Cell lysate	208655818889			0.556047	116364339	2.09271e+08			447791921	8.05312e+08			29873927	5.37255e+07			1021271145	1.83666e+09			35350088	6.35739e+07			23538391	4.23316e+07			19646915792	3.53332e+10			451003569	8.11088e+08			22722273562	4.08639e+10			5578432401	1.00323e+10			6364026400
		Pat2-NT2	4	Cell lysate	296635562854			0.790505	135161042	1.70981e+08			2636193284	3.33482e+09			57122610	7.22609e+07			2366209356	2.99329e+09			56920213	7.20049e+07			118437596	1.49825e+08			23588477321	2.98398e+10			680175827	8.60432e+08			28739912903	3.63564e+10			7724988108	9.77222e+09			8360187188
		Pat2-NT2	5	Cell lysate	236152340866			0.629323	73500442	1.16793e+08			1085835821	1.7254e+09			49769124	7.90836e+07			1313513619	2.08719e+09			48706259	7.73947e+07			80060577	1.27217e+08			21642378015	3.43899e+10			603206091	9.585e+08			24181894087	3.84253e+10			6002877586	9.53863e+09			6903718511
Media samples, hepatocyte-like cells, day 18
Treatment	Genotype	Line	Well number	Sample type	Sum of all metabolites	Mean sum of all metabolites	SEM sum of all metabolites	Relative sum of all metabolites (to HEL24.3 Mean)	Citrulline absolut area	Citrulline relative area	Mean citrulline relative area	SEM citrulline relative area	ASA absolut area	ASA relative area	Mean ASA relative area	SEM ASA relative area	Aspartate absolut area	Aspartate relative area	Mean Aspartate relative area	SEM Aspartate relative area	arginine absolut area	Arginine relative area	Mean Arginine relative area	SEM Arginine relative area	fumarate absolut area	Fumarate relative area	Mean Fumarate relative area	SEM Fumarate relative area	Ornithine absolut area	Ornithine relative area	Ornithine relative area	SEM Ornithine relative area	Proline absolut area	Proline relative area	Proline relative area	SEM Proline relative area	Malate absolut area	Malate relative area	Malate relative area	SEM Malate relative area	Creatine absolut area	Creatine relative area	Creatine relative area	SEM Creatine relative area	Phenylalanine absolut area	Phenylalanine relative area	Phenylalanine relative area	SEM Phenylalanine relative area	Glutamine absolut area
Edited	C/C	Pat1-EDIT1	1	Media	481456053899	4.77008e+11	2.89698e+10	1.28303	8984329	7.00241e+06	1.37627e+07	3.0496e+06	Below detection	Below detection	58278	10073.4	Below detection	Below detection	46743.6	7190.02	9411637749	7.33546e+09	7.71769e+09	2.40182e+08	Below detection	Below detection	5.67155e+06	760992	544041921	4.24028e+08	4.19799e+08	4.35522e+07	39161016480	3.05222e+10	3.1911e+10	9.19448e+08	89784247	6.99781e+07	7.75662e+07	9.73438e+06	1123687272	8.75805e+08	2.84991e+08	8.23634e+07	30303011000	2.36183e+10	2.54582e+10	3.49092e+08	14019068343
		Pat1-EDIT1	2	Media	668926944622			1.78263	16312485	9.15082e+06			Below detection	Below detection			Below detection	Below detection			13876248673	7.78417e+09			Below detection	Below detection			936801170	5.25518e+08			47787408770	2.68073e+10			189673423	1.06401e+08			1321082677	7.41088e+08			43315619052	2.42988e+10			18444672029
		Pat1-EDIT1	3	Media	494844314062			1.31871	7478608	5.67115e+06			Below detection	Below detection			Below detection	Below detection			8709838274	6.60481e+09			Below detection	Below detection			445331409	3.37702e+08			42518601066	3.22425e+10			73168601	5.54849e+07			1079023478	8.18241e+08			33479105569	2.53877e+10			13851293898
		Pat1-EDIT1	4	Media	791020556667			2.10799	31278626	1.48381e+07			120156	57000.2			40455	19191.2			18448405947	8.75165e+09			30170	14312.2			1926149825	9.13736e+08			51678722754	2.45156e+10			393787622	1.86807e+08			2070333847	9.82135e+08			45359956566	2.15181e+10			21840130882
		Pat1-EDIT1	5	Media	452771630195			1.20659	7156417	5.9311e+06			Below detection	Below detection			Below detection	Below detection			8516370813	7.0582e+09			Below detection	Below detection			463191208	3.83884e+08			40204051826	3.33203e+10			46593452	3.86157e+07			1291483340	1.07036e+09			30411471550	2.52044e+10			13091190798
		Pat1-EDIT2	1	Media	361537436161			0.963462	18141028	1.8829e+07			23287	24170.1			Below detection	Below detection			6504027719	6.75068e+09			1194614	1.23992e+06			201076778	2.08702e+08			34743909894	3.60615e+10			17347862	1.80058e+07			99292649	1.03058e+08			26580133754	2.75881e+10			11769508531
		Pat1-EDIT2	2	Media	298759010115			0.796164	8548478	1.07371e+07			Below detection	Below detection			26848	33721.7			4882473314	6.1325e+09			833392	1.04676e+06			164005985	2.05995e+08			31340760169	3.93647e+10			12459864	1.56499e+07			44703442	5.61486e+07			21385440858	2.68606e+10			10353855500
		Pat1-EDIT2	3	Media	295653706774			0.787888	6780155	8.60548e+06			Below detection	Below detection			Below detection	Below detection			4225020428	5.36246e+09			1524184	1.93452e+06			156524925	1.98664e+08			31406582420	3.98617e+10			17578422	2.23108e+07			36121460	4.58459e+07			22182441463	2.81543e+10			10318783753
		Pat1-EDIT2	4	Media	750910387725			2.0011	138756155	6.93398e+07			Below detection	Below detection			Below detection	Below detection			20333900466	1.01613e+10			19864655	9.92685e+06			1771017837	8.85021e+08			50337172086	2.51547e+10			252993723	1.26427e+08			223581443	1.11729e+08			49694084449	2.48333e+10			22676691343
		Pat1-EDIT2	5	Media	365871222597			0.975011	17821192	1.82779e+07			90985	93316.9			23495	24097.2			6412732757	6.57709e+09			1970084	2.02058e+06			251061328	2.57496e+08			36047921190	3.69718e+10			21234045	2.17783e+07			82005202	8.41069e+07			27613351549	2.83211e+10			12119987736
		Pat2-EDIT2	1	Media	441878088383			1.17756	7659015	6.50413e+06			Below detection	Below detection			126230	107196			9610517433	8.16137e+09			7730186	6.56457e+06			505724230	4.29467e+08			36810749978	3.12601e+10			91995789	7.81239e+07			77307764	6.56507e+07			29651702341	2.51806e+10			15708718059
		Pat2-EDIT2	2	Media	479528465192			1.2779	12252555	9.58806e+06			Below detection	Below detection			137944	107946			10698779916	8.37218e+09			7577728	5.92984e+06			658134059	5.15014e+08			39466934112	3.08843e+10			89948785	7.03882e+07			70979908	5.55443e+07			31553391495	2.46917e+10			17473531509
		Pat2-EDIT2	3	Media	511544584994			1.36322	15971750	1.17162e+07			46504	34113.4			28496	20903.5			11578952532	8.49385e+09			6844444	5.0208e+06			719840758	5.28046e+08			39050158018	2.86456e+10			76126978	5.58436e+07			75974191	5.57316e+07			33420907290	2.45162e+10			17794426433
		Pat2-EDIT2	4	Media	520599218685			1.38735	13229653	9.53594e+06			30356	21880.6			68567	49423.1			11336974232	8.1717e+09			8628377	6.21934e+06			592973287	4.27416e+08			40022938657	2.88486e+10			105839397	7.62891e+07			90981076	6.55792e+07			36374454784	2.62187e+10			17321526451
		Pat2-EDIT2	5	Media	460113062297			1.22616	8286989	6.75851e+06			26637	21724			42990	35060.8			9861350596	8.04249e+09			8743017	7.13043e+06			406277891	3.31343e+08			39176379704	3.19506e+10			102922670	8.39393e+07			75650041	6.16969e+07			30748370810	2.5077e+10			16412623451
		Pat2-EDIT1	1	Media	438984180205			1.16985	11832822	1.01148e+07			70141	59957.3			30438	26018.7			10037031674	8.57976e+09			11769519	1.00607e+07			505846269	4.32403e+08			36450216237	3.1158e+10			143775992	1.22901e+08			110011758	9.40392e+07			29227613712	2.49841e+10			16313344256
		Pat2-EDIT1	2	Media	459392958163			1.22424	17562957	1.4346e+07			210908	172277			Below detection	Below detection			10189280731	8.32296e+09			11801596	9.63996e+06			521444854	4.25934e+08			37884221698	3.09452e+10			143556921	1.17262e+08			142545493	1.16436e+08			30623386855	2.50143e+10			16772611703
		Pat2-EDIT1	3	Media	407094795619			1.08487	12232896	1.12759e+07			89913	82879.2			Below detection	Below detection			8485294038	7.8215e+09			8577756	7.90673e+06			300269877	2.7678e+08			35848919352	3.30445e+10			102828824	9.47846e+07			96705238	8.91401e+07			28142083510	2.59406e+10			14980707210
		Pat2-EDIT1	4	Media	402876829653			1.07363	12463521	1.16088e+07			30705	28599.3			36584	34075.1			8582172655	7.99362e+09			8215344	7.65195e+06			277236237	2.58224e+08			36500618887	3.39975e+10			93388536	8.69841e+07			98492186	9.17378e+07			28228464616	2.62926e+10			14893725391
		Pat2-EDIT1	5	Media	456396893549			1.21625	18758231	1.5423e+07			54901	45139.4			68774	56545.8			9579225011	7.87601e+09			10262162	8.43752e+06			523730666	4.3061e+08			39726626288	3.26631e+10			125697961	1.03349e+08			140783019	1.15751e+08			30969061748	2.54627e+10			16638832522
Control	C/C	Hel24.3	1	Media	554844901849	4.07859e+11	4.61417e+10	1.47861	41972450	2.83865e+07	1.07332e+07	2.4368e+06	1353786	915582	850377	488139	522122	353117	173583	51470.9	12406024783	8.39034e+09	5.9991e+09	7.50141e+08	48160572	3.25716e+07	1.42426e+07	3.25959e+06	1060088475	7.16951e+08	3.03294e+08	7.4225e+07	39709493143	2.6856e+10	3.32007e+10	1.99252e+09	579029842	3.91605e+08	1.72897e+08	3.93047e+07	1910874406	1.29235e+09	8.17283e+08	2.15673e+08	33221905142	2.24684e+10	2.6164e+10	1.33298e+09	15611122858
		Hel24.3	2	Media	182382145036			0.486031	5989154	1.23226e+07			137577	283062			50225	103337			1344102570	2.76547e+09			822306	1.69188e+06			18178356	3.74017e+07			21148286595	4.35122e+10			10076433	2.07321e+07			625887590	1.28775e+09			16270952881	3.34772e+10			4647519849
		Hel24.3	3	Media	195974111973			0.522252	2914279	5.58022e+06			Below detection	Below detection			60055	114992			1041227894	1.99373e+09			1350064	2.58508e+06			21202764	4.05987e+07			22222043968	4.25504e+10			16761369	3.20944e+07			792636446	1.51773e+09			17276693618	3.30811e+10			5090616268
		Hel24.3	4	Media	496730109852			1.32374	27215384	2.05595e+07			1123875	849017			291777	220419			11188846077	8.45247e+09			38439351	2.90385e+07			840110880	6.34651e+08			35595037453	2.68898e+10			466020319	3.52049e+08			2092789367	1.58097e+09			29319246210	2.21488e+10			14782184505
		Hel24.3	5	Media	232579133187			0.619801	4623946	7.46038e+06			211129	340640			61588	99367.4			2119735720	3.42003e+09			3345835	5.39824e+06			47391629	7.64627e+07			24583377991	3.96634e+10			40049735	6.46171e+07			994412833	1.60441e+09			17849150742	2.87982e+10			6695103228
		Hel24.3	1	Media	459254517999			1.22387	7618228	6.22471e+06			5966580	4.87518e+06			41987	34306.8			8916673966	7.28565e+09			18285573	1.49408e+07			345668019	2.82439e+08			37989146813	3.10402e+10			221092745	1.80651e+08			191667639	1.56608e+08			27691030538	2.26258e+10			15166554543
		Hel24.3	2	Media	547092054977			1.45795	10827679	7.42666e+06			131574	90246.1			Below detection	Below detection			11112067006	7.62172e+09			19832088	1.36027e+07			629390716	4.31697e+08			41820316132	2.86844e+10			242974207	1.66655e+08			236712381	1.6236e+08			35889070586	2.46162e+10			17539070858
		Hel24.3	3	Media	496475607216			1.32306	8777749	6.63443e+06			202049	152714			36078	27268.6			9032588538	6.82705e+09			21920758	1.65682e+07			351633179	2.65773e+08			39982408745	3.02197e+10			270863064	2.04725e+08			280424152	2.11951e+08			32994501715	2.4938e+10			14781047890
		Hel24.3	4	Media	434082996464			1.15679	6935850	5.99578e+06			147044	127114			109240	94433.8			7764823402	6.71239e+09			18750536	1.62091e+07			266844400	2.30677e+08			36786053339	3.18001e+10			226305606	1.95633e+08			217458208	1.87984e+08			27650346570	2.39027e+10			13845673596
		Hel24.3	5	Media	479176032612			1.27696	8608895	6.74172e+06			25335	19840.1			657638	515004			8328521127	6.52216e+09			12539805	9.82006e+06			403893517	3.16294e+08			39318994370	3.07912e+10			153502326	1.20209e+08			218004839	1.70722e+08			32669626221	2.5584e+10			14938500725
Not Edited	T/T	Pat1-NT1	1	Media	785895662515	5.12959e+11	2.33941e+10	2.09434	168089272	8.0259e+07	1.02813e+08	1.6951e+07	185635675	8.8637e+07	1.78308e+08	6.95425e+07	42418	20253.7	476077	112323	17904478381	8.549e+09	8.38176e+09	2.95682e+08	19974	9537.15	1.07828e+07	1.04562e+06	1357701322	6.48273e+08	6.4287e+08	5.65841e+07	54174398341	2.58671e+10	2.8925e+10	8.25773e+08	232918439	1.11214e+08	1.19357e+08	1.39042e+07	1605799552	7.66735e+08	7.39702e+08	1.30678e+08	Below detection	Below detection	2.41885e+10	4.06432e+08	23418169348
		Pat1-NT1	2	Media	375105414872			0.999619	30829917	3.08417e+07			35383628	3.53971e+07			Below detection	Below detection			6449206337	6.45166e+09			Below detection	Below detection			251251767	2.51347e+08			35310210459	3.53237e+10			39924121	3.99393e+07			946366132	9.46726e+08			26561618646	2.65717e+10			11413555047
		Pat1-NT1	3	Media	441342512495			1.17613	44833729	3.81195e+07			47927360	4.07499e+07			Below detection	Below detection			8577005864	7.29254e+09			Below detection	Below detection			374374435	3.18309e+08			38088761002	3.23847e+10			52032496	4.42402e+07			1162928204	9.88771e+08			29127935377	2.47658e+10			13249334916
		Pat1-NT1	4	Media	516938389437			1.37759	34924510	2.53519e+07			21996017	1.5967e+07			Below detection	Below detection			8209677530	5.95945e+09			Below detection	Below detection			394375709	2.86279e+08			40751721539	2.95819e+10			46693825	3.38953e+07			1229975109	8.92845e+08			33205711678	2.41042e+10			13890323897
		Pat1-NT1	5	Media	424823770030			1.13211	44502052	3.93088e+07			35264724	3.11494e+07			Below detection	Below detection			7092193778	6.26456e+09			Below detection	Below detection			266994543	2.35837e+08			36448540594	3.21951e+10			37523431	3.31446e+07			1142564458	1.00923e+09			27467046298	2.42617e+10			12132573601
		Pat1-NT2	1	Media	595518991346			1.587	277861867	1.75086e+08			917276946	5.77994e+08			351510	221493			15093943021	9.51099e+09			20173584	1.27118e+07			1172696714	7.38939e+08			37705739461	2.37591e+10			256354349	1.61534e+08			775576806	4.88706e+08			33432907346	2.10667e+10			22643389822
		Pat1-NT2	2	Media	484839045826			1.29205	198073053	1.53302e+08			778773566	6.02743e+08			158651	122790			11346305805	8.78164e+09			13179593	1.02005e+07			1163654552	9.00627e+08			34828465291	2.6956e+10			170276872	1.31788e+08			391733042	3.03187e+08			29091741896	2.2516e+10			18873938640
		Pat1-NT2	3	Media	692327213045			1.84498	595750773	3.22903e+08			1627803567	8.82286e+08			178416	96703.2			17299849492	9.37669e+09			31282082	1.69552e+07			2024028777	1.09704e+09			43137292565	2.33808e+10			407484450	2.20861e+08			760493449	4.12195e+08			40564647503	2.19864e+10			23685061287
		Pat1-NT2	4	Media	605304288849			1.61308	314229931	1.94802e+08			1407803998	8.72744e+08			129057	80006.7			14382938194	8.91646e+09			29079194	1.80272e+07			1784546086	1.1063e+09			39266596666	2.43427e+10			376719554	2.33541e+08			460349886	2.85386e+08			34236067377	2.12241e+10			22101158091
		Pat2-NT1	1	Media	512585815399			1.36599	113268255	8.29202e+07			103598	75840.9			Below detection	Below detection			10752183115	7.87134e+09			13476758	9.86592e+06			1012180816	7.40986e+08			42228424464	3.09141e+10			158808775	1.16259e+08			159470846	1.16744e+08			35927300902	2.63013e+10			16109216934
		Pat2-NT1	2	Media	492785479417			1.31323	130913013	9.96882e+07			67160049	5.11413e+07			32643	24857.1			10748434035	8.18476e+09			9863283	7.51073e+06			726297380	5.53064e+08			40312321067	3.06972e+10			110256387	8.39585e+07			120196371	9.15276e+07			34954767651	2.66175e+10			16771188767
		Pat2-NT1	3	Media	439612385469			1.17152	41305170	3.52576e+07			51655341	4.40924e+07			Below detection	Below detection			8689086756	7.41691e+09			8230853	7.02576e+06			676291870	5.77275e+08			38014481021	3.24487e+10			102319667	8.73389e+07			102323439	8.73421e+07			29576318856	2.5246e+10			15049910416
		Pat2-NT1	4	Media	436497962474			1.16322	44989253	3.86763e+07			26253212	2.25693e+07			40471	34792.1			9154742660	7.87014e+09			9656430	8.30143e+06			772187689	6.63834e+08			37863820234	3.25507e+10			109847912	9.4434e+07			118277791	1.01681e+08			30566541393	2.62774e+10			14242608022
		Pat2-NT1	5	Media	444826866077			1.18542	110411954	9.31416e+07			33412552	2.81863e+07			Below detection	Below detection			9318204438	7.86068e+09			7301359	6.1593e+06			703412337	5.93386e+08			39179176872	3.30509e+10			85198389	7.18719e+07			97518541	8.2265e+07			30699168354	2.58973e+10			15439605578
		Pat2-NT2	1	Media	520473611579			1.38701	191221644	1.37866e+08			23829675	1.71806e+07			1589553	1.14603e+06			13986425827	1.00839e+10			19270376	1.38935e+07			1017723688	7.33753e+08			36288168280	2.61628e+10			238410590	1.71888e+08			2032554696	1.46542e+09			32190723889	2.32087e+10			18893352016
		Pat2-NT2	2	Media	472589456965			1.2594	115185653	9.14604e+07			9167453	7.27919e+06			1292451	1.02624e+06			12196823447	9.68459e+09			14897175	1.18287e+07			830868270	6.59731e+08			33946529732	2.69544e+10			187082308	1.48548e+08			1801051681	1.43008e+09			30334671832	2.40865e+10			17295097413
		Pat2-NT2	3	Media	597498119370			1.59227	178282471	1.11967e+08			15475246	9.71896e+06			1586961	996663			15832501827	9.94333e+09			20279800	1.27364e+07			1058199880	6.64584e+08			40073452962	2.51674e+10			245942376	1.5446e+08			1975460822	1.24065e+09			36819680792	2.3124e+10			20820888614
		Pat2-NT2	4	Media	465954250571			1.24172	174333321	1.40396e+08			56130765	4.52039e+07			1350183	1.08735e+06			12137541873	9.77476e+09			16722272	1.3467e+07			910393815	7.3317e+08			34603703610	2.78675e+10			208088319	1.6758e+08			2132755248	1.71758e+09			29445764145	2.37136e+10			16943107455
		Pat2-NT2	5	Media	441300867284			1.17602	73024387	6.20943e+07			17338220	1.47431e+07			1006385	855752			11125192274	9.46001e+09			15345425	1.30486e+07			837092611	7.11799e+08			35244395758	2.99691e+10			189679335	1.61289e+08			1913703261	1.62727e+09			28723100515	2.44239e+10			15882514783
Fresh media				Media	423830787160	4.95592e+11	3.71995e+10	1.12947	2230857	1.97514e+06	2.31679e+06	202412	Below detection	Below detection			57046146	5.05071e+07	7.84449e+07	3.19227e+07	10127624390	8.96672e+09	1.00366e+10	9.19066e+08	474001	419668	699386	228389	96227	85196.8	1.88727e+06	971489	36998539882	3.27575e+10	2.96511e+10	1.6049e+09	9359014	8.28622e+06	1.1815e+07	2.29858e+06	3820747	3.38279e+06	1.69804e+06	959112	32222801738	2.85292e+10	2.80237e+10	4.17798e+08	12056398612
				Media	548476499468			1.46164	3910869	2.67568e+06			Below detection	Below detection			62406863	4.26966e+07			13559865385	9.27718e+09			Below detection	Below detection			3155970	2.1592e+06			42092000869	2.87979e+10			16118653	1.10278e+07			89698	61368.2			41433125652	2.83471e+10			11939927455
				Media	514469790611			1.37101	3152695	2.29954e+06			Below detection	Below detection			194863137	1.42131e+08			16268440511	1.1866e+10			1342365	979105			4685309	3.41741e+06			37562994312	2.7398e+10			22115929	1.61311e+07			2262103	1.64995e+06			37284262515	2.71947e+10			14261149726
Cel lysate samples, fibroblasts
Line	Biological replicate number	Treatment	Genotype of the population	Bystander in A11	Well number	Sample type	Sum of all metabolites	Mean sum of all metabolites	SEM sum of all metabolites	Relative sum of all metabolites (to healthy donor Mean)	Citrulline absolut area	Citrulline relative area	Mean citrulline relative area	SEM citrulline relative area	ASA absolut area	ASA relative area	Mean ASA relative area	SEM ASA relative area	Aspartate absolut area	Aspartate relative area	Mean Aspartate relative area	SEM Aspartate relative area	arginine absolut area	Arginine relative area	Mean Arginine relative area	SEM Arginine relative area	fumarate absolut area	Fumarate relative area	Mean Fumarate relative area	SEM Fumarate relative area	Ornithine absolut area	Ornithine relative area	Ornithine relative area	SEM Ornithine relative area	Proline absolut area	Proline relative area	Proline relative area	SEM Proline relative area	Malate absolut area	Malate relative area	Malate relative area	SEM Malate relative area	Creatine absolut area	Creatine relative area	Creatine relative area	SEM Creatine relative area	Phenylalanine absolut area	Phenylalanine relative area	Phenylalanine relative area
ASL pat 1	1	Not treated	T/T	no	1	Cell lysate	281014578370	2.00186e+11	1.27653e+10	1.80868	74180847	4.10138e+07	4.67401e+07	2.14519e+06	19965536	1.10387e+07	1.00541e+07	682913	241519473	1.33533e+08	1.21738e+08	4.15299e+06	2834145560	1.56697e+09	2.0031e+09	7.40879e+07	56627276	3.13086e+07	2.60615e+07	1.51943e+06	45289926	2.50403e+07	3.15855e+07	1.69667e+06	8684885870	4.80178e+09	4.68736e+09	7.81897e+07	735776833	4.06803e+08	3.50511e+08	1.99113e+07	14940065337	8.2602e+09	6.28258e+09	2.70457e+08	5297176330	2.92875e+09	2.94025e+09
ASL pat 1					2	Cell lysate	307340752017			1.97812	61826616	3.12552e+07			28656752	1.44868e+07			252296860	1.27544e+08			3547306808	1.79327e+09			71217336	3.60025e+07			58498695	2.95728e+07			8806242677	4.45182e+09			943815299	4.77127e+08			13933722562	7.04391e+09			4872757082	2.46332e+09
ASL pat 1					3	Cell lysate	195400465409			1.25765	51600163	4.10291e+07			11966063	9.51464e+06			150136436	1.19379e+08			2277196863	1.81068e+09			39332447	3.12746e+07			38826173	3.08721e+07			6367257695	5.06283e+09			531891353	4.22926e+08			10028849097	7.97429e+09			3238451380	2.57501e+09
ASL pat 1					4	Cell lysate	260519252806			1.67677	68063106	4.05918e+07			25113073	1.49771e+07			224127473	1.33666e+08			3573733700	2.13132e+09			56986674	3.3986e+07			67983100	4.05441e+07			7438600591	4.43627e+09			768195324	4.5814e+08			10516801292	6.27206e+09			4385149576	2.61524e+09
ASL pat 1					5	Cell lysate	176009464043			1.13284	41466417	3.66039e+07			14653357	1.2935e+07			129083087	1.13946e+08			1554948653	1.37261e+09			42391794	3.74207e+07			36204096	3.19586e+07			5669522597	5.00469e+09			567368028	5.00836e+08			7851926048	6.93117e+09			2476096807	2.18574e+09
ASL pat 1	2				1	Cell lysate	131246704730			0.844737	42256695	5.00235e+07			7168134	8.48564e+06			85439572	1.01143e+08			1356841522	1.60623e+09			28249937	3.34423e+07			18487655	2.18857e+07			4524714184	5.35636e+09			366588803	4.33968e+08			6168936047	7.30279e+09			2332442531	2.76115e+09
ASL pat 1					2	Cell lysate	182423346793			1.17412	61480984	5.23633e+07			6952122	5.92112e+06			120426834	1.02567e+08			1897918740	1.61646e+09			27086078	2.30692e+07			21007390	1.7892e+07			6130688044	5.2215e+09			354594769	3.02008e+08			8174000626	6.96179e+09			4111777547	3.502e+09
ASL pat 1					3	Cell lysate	282896817746			1.8208	70671696	3.88136e+07			24596114	1.35084e+07			234001709	1.28516e+08			3833033660	2.10514e+09			57576105	3.16214e+07			64392252	3.53649e+07			8429052565	4.62932e+09			774618890	4.25429e+08			10014253061	5.49993e+09			4891997697	2.68674e+09
ASL pat 1					4	Cell lysate	227436388271			1.46384	85045135	5.80973e+07			11528766	7.87571e+06			163498823	1.11692e+08			3146922980	2.14977e+09			37386399	2.554e+07			51894997	3.54513e+07			6733632582	4.59998e+09			505563810	3.45368e+08			8092734911	5.52843e+09			4966156928	3.39256e+09
ASL pat 1					5	Cell lysate	218970048917			1.40935	62901751	4.46318e+07			12831500	9.10457e+06			151831154	1.07732e+08			2663723081	1.89004e+09			44014108	3.12301e+07			47595545	3.37713e+07			6674449841	4.73584e+09			598078518	4.24366e+08			7561948791	5.36557e+09			3841034493	2.7254e+09
ASL pat 2	1				1	Cell lysate	154947568052			0.997282	46259398	4.63855e+07			11479401	1.15107e+07			143266353	1.43657e+08			2273364703	2.27956e+09			22500067	2.25614e+07			44190758	4.43112e+07			4904504416	4.91787e+09			314112471	3.14968e+08			4117563013	4.12878e+09			2751101684	2.7586e+09
ASL pat 2					2	Cell lysate	142034679610			0.914172	44578813	4.87642e+07			10974159	1.20045e+07			133534784	1.46072e+08			1954671903	2.13819e+09			22954083	2.51092e+07			28289474	3.09455e+07			4212637160	4.60815e+09			312044467	3.41341e+08			3567489830	3.90243e+09			2418916706	2.64602e+09
ASL pat 2					3	Cell lysate	268685304813			1.72933	50153941	2.9002e+07			24956206	1.44312e+07			269699757	1.55956e+08			3010576394	1.74089e+09			42788519	2.47429e+07			41460355	2.39748e+07			7733872526	4.47219e+09			579218009	3.34938e+08			13341689822	7.71496e+09			4163070516	2.40734e+09
ASL pat 2					4	Cell lysate	214890012850			1.38309	67677959	4.89325e+07			12641278	9.1399e+06			182017621	1.31602e+08			3244214217	2.34563e+09			24165159	1.74719e+07			49763467	3.598e+07			5633165921	4.07289e+09			333707953	2.41278e+08			9215215113	6.66279e+09			4198047043	3.03527e+09
ASL pat 2					5	Cell lysate	168673883166			1.08563	48620070	4.47852e+07			11300135	1.04088e+07			156929174	1.44551e+08			2329054276	2.14535e+09			23002585	2.11883e+07			34731069	3.19917e+07			4827115486	4.44638e+09			318477731	2.93358e+08			7824514803	7.20736e+09			2960868229	2.72733e+09
ASL pat 2	2				1	Cell lysate	194745523355			1.25343	70703932	5.64083e+07			13047780	1.04096e+07			151279621	1.20692e+08			3227070974	2.57459e+09			31589220	2.52022e+07			59627554	4.75714e+07			5510098844	4.39601e+09			434813630	3.46898e+08			7590523998	6.05579e+09			3687583389	2.94199e+09
ASL pat 2					2	Cell lysate	128461890078			0.826814	47233630	5.71273e+07			4863664	5.88242e+06			83051715	1.00448e+08			1822916723	2.20475e+09			13915938	1.68308e+07			27990871	3.38539e+07			3583051614	4.33357e+09			187154506	2.26356e+08			5027893685	6.08105e+09			2720600892	3.29046e+09
ASL pat 2					3	Cell lysate	102875199080			0.662131	37105051	5.60388e+07			3423452	5.17035e+06			61265649	9.2528e+07			1502547552	2.26926e+09			10939358	1.65214e+07			15729379	2.37557e+07			3204214327	4.83924e+09			140043868	2.11505e+08			4182640690	6.31694e+09			2474129100	3.73661e+09
ASL pat 2					4	Cell lysate	177046999472			1.13952	51360344	4.50719e+07			9336891	8.19371e+06			144535742	1.26839e+08			2051170687	1.80003e+09			22156320	1.94436e+07			25741252	2.25896e+07			5861084519	5.14347e+09			302346063	2.65328e+08			6667081928	5.85078e+09			3698170621	3.24538e+09
ASL pat 2					5	Cell lysate	188109363373			1.21072	82163858	6.78636e+07			7365164	6.08329e+06			112237416	9.2703e+07			3052616479	2.52132e+09			20900273	1.72627e+07			41627122	3.43821e+07			5105710122	4.21709e+09			287270596	2.37273e+08			5557784356	4.59048e+09			5060875818	4.18005e+09
ASL pat 1	1	Dose: 85ng RNA	81%C, 19%T	0.05	1	Cell lysate	162285582526	1.45887e+11	1.15383e+10	1.04451	56604324	5.41921e+07	5.47581e+07	2.78577e+06	1693348	1.62119e+06	1.65106e+06	125838	118311718	1.1327e+08	1.09672e+08	7.26533e+06	1372546972	1.31406e+09	1.59986e+09	8.32228e+07	36057558	3.4521e+07	2.70394e+07	2.07122e+06	24467087	2.34244e+07	3.20412e+07	3.66827e+06	5774825572	5.52873e+09	5.15106e+09	1.94586e+08	472797541	4.52649e+08	3.56079e+08	2.72343e+07	9528634109	9.12257e+09	6.60538e+09	4.17354e+08	3186785660	3.05098e+09	3.23849e+09
ASL pat 1					2	Cell lysate	139681297127			0.899025	44188108	4.91512e+07			1610632	1.79153e+06			104646918	1.16401e+08			1217085424	1.35378e+09			29972022	3.33384e+07			20782484	2.31167e+07			5117216135	5.69196e+09			394598065	4.38918e+08			7960296034	8.85437e+09			2632584659	2.92827e+09
ASL pat 1					3	Cell lysate	160211836964			1.03116	52899752	5.1301e+07			2246844	2.17894e+06			127759567	1.23898e+08			1396544113	1.35434e+09			37214676	3.609e+07			32879325	3.18856e+07			5684086962	5.5123e+09			491474659	4.76621e+08			8026051121	7.78348e+09			2947703615	2.85862e+09
ASL pat 1					4	Cell lysate	126411564432			0.813617	41778121	5.13486e+07			1427830	1.75492e+06			87557744	1.07615e+08			901955178	1.10857e+09			23979133	2.94723e+07			13104686	1.61067e+07			4745000798	5.83198e+09			306396785	3.76586e+08			6023575760	7.40345e+09			2440471194	2.99953e+09
ASL pat 1					5	Cell lysate	177684609554			1.14362	62748630	5.48683e+07			2220631	1.94175e+06			126694580	1.10783e+08			1603379924	1.40202e+09			36104974	3.15707e+07			44254877	3.86971e+07			6368583305	5.56878e+09			473189041	4.13763e+08			7480403441	6.54097e+09			3798485136	3.32145e+09
ASL pat 1	2	Formulation: mRNA-1273	92% C, 8%T	0.47	1	Cell lysate	176915479318			1.13867	61942142	5.43985e+07			2213732	1.94413e+06			132846588	1.16668e+08			1573115381	1.38153e+09			40611735	3.56658e+07			30241280	2.65583e+07			6185845020	5.4325e+09			534372671	4.69294e+08			10121330739	8.8887e+09			3466366024	3.04421e+09
ASL pat 1					2	Cell lysate	176035368882			1.13301	55464767	4.89535e+07			2486911	2.19496e+06			144987196	1.27967e+08			1486600054	1.31208e+09			41162607	3.63304e+07			28018189	2.4729e+07			6175544201	5.45057e+09			540873262	4.77378e+08			9496036775	8.38126e+09			3212610146	2.83547e+09
ASL pat 1					3	Cell lysate	157733569370			1.01521	51697740	5.0923e+07			2295882	2.26148e+06			129850232	1.27904e+08			1314997850	1.29529e+09			38111466	3.75403e+07			Below detection	Below detection			5542565326	5.45951e+09			506587803	4.98996e+08			7810743119	7.69369e+09			2747601929	2.70643e+09
ASL pat 1					4	Cell lysate	155615103035			1.00158	52110721	5.20286e+07			2188419	2.18497e+06			124620520	1.24424e+08			1364110502	1.36196e+09			34482325	3.4428e+07			28317545	2.82729e+07			5450510152	5.44192e+09			453681080	4.52966e+08			7150234791	7.13896e+09			2846572735	2.84209e+09
ASL pat 1					5	Cell lysate	141796868781			0.912641	49831425	5.46013e+07			1767925	1.93715e+06			95080418	1.04182e+08			1138363362	1.24733e+09			28874186	3.16381e+07			263435	288651			5252332386	5.75509e+09			372124584	4.07745e+08			6024210490	6.60085e+09			2942509205	3.22417e+09
ASL pat 2	1	RNA vector: ABE8e	84%C, 16%T	0.26	1	Cell lysate	126737784166			0.815717	48057152	5.8914e+07			663186	813010			73947426	9.06533e+07			1643935653	2.01533e+09			13230227	1.62191e+07			35952672	4.40749e+07			3927514776	4.8148e+09			177316198	2.17375e+08			3852181503	4.72245e+09			3112501652	3.81566e+09
ASL pat 2					2	Cell lysate	117382652873			0.755505	44312657	5.8653e+07			893699	1.18292e+06			73047328	9.66868e+07			1424332309	1.88527e+09			14105768	1.86707e+07			37459214	4.95817e+07			3666265415	4.85274e+09			190541184	2.52204e+08			3460239556	4.58004e+09			2882681709	3.81557e+09
ASL pat 2					3	Cell lysate	97122013954			0.625102	29392439	4.70202e+07			417308	667584			34702879	5.55155e+07			1093923889	1.74999e+09			7566305	1.21041e+07			15428410	2.46814e+07			2676381058	4.28151e+09			94441344	1.51081e+08			2454207948	3.92609e+09			2694479209	4.31046e+09
ASL pat 2					4	Cell lysate	100623992261			0.647642	18896669	2.91777e+07			1369048	2.1139e+06			121870396	1.88176e+08			817357547	1.26205e+09			23832336	3.67986e+07			12780109	1.97333e+07			4007182471	6.18734e+09			314091729	4.84978e+08			5800489054	8.95632e+09			1066925692	1.6474e+09
ASL pat 2					5	Cell lysate	98123517317			0.631548	32035347	5.07251e+07			757029	1.19869e+06			68014657	1.07695e+08			1060573536	1.67932e+09			13650984	2.16151e+07			16093086	2.5482e+07			3371613206	5.33865e+09			179459074	2.84157e+08			4484529602	7.10085e+09			1995998810	3.16049e+09
ASL pat 2	2	sgRNA: ASL_1153	90%C, 10%T	0.44	1	Cell lysate	88702787957			0.570914	26086288	4.56922e+07			1137950	1.99321e+06			68914782	1.2071e+08			1023655774	1.79301e+09			14494889	2.53889e+07			13855949	2.42698e+07			3202763862	5.60989e+09			188774989	3.30654e+08			3827005002	6.7033e+09			1485781114	2.60246e+09
ASL pat 2					2	Cell lysate	160883405516			1.03549	60275894	5.82102e+07			2134542	2.06139e+06			145289515	1.4031e+08			2125454794	2.05261e+09			26126764	2.52314e+07			52142630	5.03557e+07			4988382211	4.81743e+09			355790124	3.43597e+08			5563774247	5.3731e+09			3000106180	2.89729e+09
ASL pat 2					3	Cell lysate	128379480840			0.826283	54677147	6.61724e+07			1218576	1.47477e+06			84119274	1.01804e+08			1706645275	2.06545e+09			15826745	1.91541e+07			46668793	5.64804e+07			3884450206	4.70111e+09			218670375	2.64643e+08			4038865956	4.88799e+09			2843107029	3.44084e+09
ASL pat 2					4	Cell lysate	326603919069			2.10211	204376253	9.72245e+07			638806	303889			43169013	2.05361e+07			5270049433	2.50703e+09			15371641	7.31249e+06			151013470	7.18391e+07			4287865599	2.03979e+09			191916924	9.12974e+07			6163503716	2.93206e+09			11996628460	5.70696e+09
ASL pat 2					5	Cell lysate	98806304244			0.635943	39178757	6.16074e+07			890872	1.40087e+06			62472467	9.8236e+07			1180404977	1.85615e+09			11254867	1.76979e+07			18572612	2.92049e+07			2991902197	4.70467e+09			150513819	2.36678e+08			2872572277	4.51703e+09			2264860168	3.56142e+09
F43 (healthy fibroblast control)	1	Not treated	C/C	no	1	Cell lysate	202048127568	1.5537e+11	9.48562e+09	1.30043	20990909	1.61415e+07	2.98761e+07	1.73462e+06	3994014	3.07129e+06	1.28619e+06	201565	148972968	1.14556e+08	9.74025e+07	3.90651e+06	1919780807	1.47626e+09	1.93326e+09	8.10121e+07	57696152	4.43669e+07	2.56054e+07	1.94618e+06	14310339	1.10043e+07	1.24137e+07	890740	6863175631	5.27761e+09	5.59723e+09	1.50599e+08	701957650	5.39787e+08	3.07735e+08	2.35757e+07	16520346962	1.27037e+10	9.76059e+09	6.71402e+08	4500081676	3.46045e+09	3.75402e+09
F43 (healthy fibroblast control)					2	Cell lysate	193887573077			1.24791	23008229	1.84374e+07			2997261	2.40182e+06			135187465	1.08331e+08			1867146787	1.49622e+09			44344546	3.5535e+07			10926218	8.75561e+06			6654644349	5.33263e+09			529445502	4.24266e+08			15560936438	1.24696e+10			5087972886	4.0772e+09
F43 (healthy fibroblast control)					3	Cell lysate	174597239130			1.12375	36114502	3.21374e+07			1911516	1.70101e+06			97410146	8.66829e+07			2292509997	2.04005e+09			30839138	2.7443e+07			12759751	1.13546e+07			5717417798	5.08779e+09			364620667	3.24467e+08			12059493797	1.07314e+10			4994183919	4.4442e+09
F43 (healthy fibroblast control)					4	Cell lysate	185959292127			1.19688	31664629	2.64559e+07			2759995	2.30599e+06			124201101	1.03771e+08			2439911990	2.03856e+09			35228560	2.94336e+07			18583035	1.55262e+07			6013557761	5.02435e+09			428064374	3.5765e+08			12667350384	1.05836e+10			4625543643	3.86466e+09
F43 (healthy fibroblast control)					5	Cell lysate	140976835109			0.907363	26785044	2.95197e+07			1545897	1.70372e+06			82706010	9.11499e+07			1815653694	2.00102e+09			23704258	2.61243e+07			12656061	1.39482e+07			4705682296	5.18611e+09			280331291	3.08952e+08			10128171838	1.11622e+10			3574506757	3.93945e+09
F57 (healthy fibroblast control)	1				1	Cell lysate	133498334710			0.859229	24817547	2.88835e+07			752158	875387			96671631	1.1251e+08			1574024031	1.8319e+09			28291981	3.29272e+07			8830060	1.02767e+07			4642576331	5.40319e+09			339051312	3.94599e+08			11200376542	1.30354e+10			2555059759	2.97366e+09
F57 (healthy fibroblast control)					2	Cell lysate	140709194160			0.90564	31625352	3.49204e+07			645217	712443			81690711	9.02021e+07			1818802561	2.00831e+09			19246669	2.1252e+07			10484064	1.15764e+07			5092125838	5.62268e+09			228965557	2.52822e+08			11380681008	1.25664e+10			3566071145	3.93762e+09
F57 (healthy fibroblast control)					3	Cell lysate	200364901138			1.2896	41682561	3.23221e+07			1243848	964522			138863252	1.07679e+08			2741238229	2.12565e+09			29446258	2.28336e+07			18496302	1.43427e+07			6706889174	5.20075e+09			358656089	2.78114e+08			13468215968	1.04437e+10			5010410135	3.88524e+09
F57 (healthy fibroblast control)					4	Cell lysate	151252715241			0.973501	35225830	3.61847e+07			697122	716098			101742313	1.04512e+08			1729459579	1.77654e+09			21209463	2.17868e+07			9918121	1.01881e+07			5429512346	5.5773e+09			249881013	2.56683e+08			10321457469	1.06024e+10			3354466388	3.44578e+09
F57 (healthy fibroblast control)					5	Cell lysate	163082866841			1.04964	37648439	3.58678e+07			729872	695353			99750906	9.50332e+07			2524574608	2.40517e+09			20244377	1.92869e+07			17595533	1.67633e+07			5456735219	5.19866e+09			246373335	2.34721e+08			9791406905	9.32832e+09			3995594708	3.80662e+09
M83 (healthy fibroblast control)	1				1	Cell lysate	100941214791			0.649684	19881568	3.06019e+07			541686	833769			65083329	1.00177e+08			1244414938	1.91542e+09			14625655	2.2512e+07			7084281	1.09042e+07			4238196182	6.52348e+09			177126783	2.72635e+08			5063851634	7.79434e+09			2059543449	3.17007e+09
M83 (healthy fibroblast control)					2	Cell lysate	97969368736			0.630556	17690732	2.80558e+07			520693	825768			58945992	9.34826e+07			1093908949	1.73483e+09			14118905	2.23912e+07			5875183	9.31747e+06			4223581124	6.69819e+09			169721540	2.69162e+08			4577001441	7.25868e+09			1913814357	3.03512e+09
M83 (healthy fibroblast control)					3	Cell lysate	101419846888			0.652764	26759577	4.09943e+07			207444	317793			33769502	5.17331e+07			1449261650	2.22019e+09			8797899	1.34779e+07			7082713	1.08503e+07			3776488719	5.78538e+09			106369656	1.62953e+08			3965027054	6.07421e+09			3365513176	5.15579e+09
M83 (healthy fibroblast control)					4	Cell lysate	196517849960			1.26484	43227355	3.41762e+07			1416045	1.11955e+06			122750031	9.70479e+07			3133970785	2.47776e+09			26565089	2.10027e+07			27303332	2.15864e+07			6712974017	5.30737e+09			319934755	2.52945e+08			6761166566	5.34548e+09			5130559950	4.05629e+09
M83 (healthy fibroblast control)					5	Cell lysate	147322049839			0.948202	22228088	2.34423e+07			994048	1.04835e+06			98773873	1.0417e+08			1375819823	1.45098e+09			22479723	2.37077e+07			9302429	9.81059e+06			6384143464	6.73289e+09			271440744	2.86269e+08			5982524504	6.30933e+09			2899765418	3.05817e+09
ASL pat 1	1	Dose: 85ng RNA	T/T	no	1	Cell lysate	179161510443	1.20676e+11	8.28304e+09	1.15313	53747066	4.66097e+07	5.29329e+07	1.82897e+06	10832076	9.39363e+06	7.45538e+06	477192	110364490	9.57087e+07	8.62092e+07	5.26184e+06	2756936834	2.39083e+09	2.53446e+09	9.58742e+07	32275723	2.79897e+07	2.18931e+07	1.07383e+06	24785426	2.14941e+07	1.78095e+07	1.20068e+06	5329420650	4.6217e+09	4.86701e+09	1.14608e+08	397059743	3.44332e+08	2.60921e+08	1.41e+07	10964846094	9.50877e+09	6.84293e+09	3.33434e+08	3891242757	3.37451e+09	4.30028e+09
ASL pat 1					2	Cell lysate	119000083205			0.765915	41005733	5.35382e+07			5306250	6.92799e+06			59992723	7.83282e+07			1642886974	2.145e+09			18182835	2.374e+07			10229947	1.33565e+07			3710753914	4.84486e+09			219176161	2.86163e+08			7532169802	9.83421e+09			3113798969	4.06546e+09
ASL pat 1					3	Cell lysate	118747416635			0.764289	42600361	5.57386e+07			6112911	7.99817e+06			66505264	8.70159e+07			1695733597	2.21871e+09			19867017	2.59941e+07			12851435	1.68149e+07			3353890087	4.38825e+09			229906858	3.00812e+08			6620041269	8.6617e+09			2959715645	3.87251e+09
ASL pat 1					4	Cell lysate	93756736305			0.603442	32211588	5.33797e+07			3180630	5.27081e+06			35636581	5.90555e+07			1152410973	1.90973e+09			11058161	1.83251e+07			6309655	1.04561e+07			3129665625	5.18635e+09			130798954	2.16755e+08			5206466000	8.62794e+09			2995571554	4.96414e+09
ASL pat 1					5	Cell lysate	150336961504			0.967607	58354130	6.03077e+07			6838123	7.06704e+06			74057245	7.65365e+07			2323390879	2.40117e+09			21517391	2.22377e+07			17449028	1.80332e+07			4525355792	4.67685e+09			262526275	2.71315e+08			6984312774	7.21813e+09			4431301803	4.57965e+09
ASL pat 1	2	Formulation: mRNA-1273			1	Cell lysate	203707245877			1.31111	83132252	6.34059e+07			11717668	8.9372e+06			100950539	7.69961e+07			4008826698	3.05758e+09			29511242	2.25086e+07			34541249	2.6345e+07			5267582302	4.01764e+09			353117425	2.69327e+08			7683830584	5.86054e+09			6067552929	4.62779e+09
ASL pat 1					2	Cell lysate	172861010149			1.11258	56230113	5.05404e+07			11079993	9.95885e+06			92496011	8.31367e+07			2894113338	2.60127e+09			26411600	2.37391e+07			25838525	2.3224e+07			5175457391	4.65177e+09			324607261	2.91761e+08			6823754175	6.13328e+09			4349920450	3.90977e+09
ASL pat 1					3	Cell lysate	112807317887			0.726057	38307680	5.27613e+07			5271028	7.2598e+06			56722935	7.81247e+07			1477060029	2.03436e+09			15789239	2.17466e+07			9418151	1.29716e+07			3899740783	5.37112e+09			191842493	2.64225e+08			5034099727	6.93348e+09			2850684671	3.92626e+09
ASL pat 1					4	Cell lysate	155963199468			1.00382	72568380	7.22923e+07			6312148	6.28813e+06			66985897	6.6731e+07			3185176404	3.17306e+09			17462043	1.73956e+07			26692754	2.65912e+07			4175433445	4.15955e+09			214133738	2.13319e+08			5426378860	5.40573e+09			4935197624	4.91642e+09
ASL pat 1					5	Cell lysate	73628426859			0.473891	21532505	4.54376e+07			1958585	4.13298e+06			23152175	4.88554e+07			816196470	1.72233e+09			6000472	1.26621e+07			3786359	7.98993e+06			2758290387	5.82051e+09			62199682	1.31253e+08			3285531549	6.93309e+09			2579861232	5.44399e+09
ASL pat 2	1	RNA vector: ABE8e			1	Cell lysate	123796691549			0.796787	44668633	5.60609e+07			6224669	7.81221e+06			81629738	1.02449e+08			2160314057	2.71128e+09			19871533	2.49396e+07			13916218	1.74654e+07			3809067241	4.78053e+09			238521487	2.99354e+08			6480643302	8.13347e+09			3316723986	4.16262e+09
ASL pat 2					2	Cell lysate	90629508149			0.583315	32122819	5.50694e+07			1654244	2.83594e+06			27862724	4.77662e+07			1877765220	3.21913e+09			6997234	1.19956e+07			12439775	2.1326e+07			2335850161	4.00444e+09			81724361	1.40103e+08			3983720126	6.82945e+09			3394838619	5.81991e+09
ASL pat 2					3	Cell lysate	116156408959			0.747612	33872117	4.53071e+07			7711156	1.03144e+07			94310184	1.26149e+08			1894452105	2.534e+09			21213530	2.8375e+07			14099222	1.8859e+07			3900254645	5.21695e+09			258101822	3.45235e+08			5453579280	7.29466e+09			2501285880	3.3457e+09
ASL pat 2					4	Cell lysate	95270701530			0.613187	31229853	5.09304e+07			4613406	7.52366e+06			58029909	9.46366e+07			1664495926	2.7145e+09			14438065	2.3546e+07			10139324	1.65355e+07			3102438125	5.05953e+09			172360331	2.8109e+08			4034849840	6.58013e+09			2502222277	4.08069e+09
ASL pat 2					5	Cell lysate	92562380607			0.595755	28149529	4.72502e+07			5394469	9.05484e+06			67727248	1.13683e+08			1558781219	2.61648e+09			16254837	2.72844e+07			10005623	1.67949e+07			3077378677	5.16551e+09			190176073	3.19218e+08			3961151938	6.64896e+09			2080265285	3.49181e+09
ASL pat 2	2	sgRNA: Site-16			1	Cell lysate	59788873019			0.384816	13177606	3.42439e+07			1488331	3.86764e+06			21676226	5.63287e+07			841464366	2.18666e+09			5419976	1.40846e+07			3998302	1.03902e+07			2106247704	5.47338e+09			54384843	1.41327e+08			2394968976	6.22366e+09			2017409170	5.24252e+09
ASL pat 2					2	Cell lysate	111330796381			0.716554	40633309	5.67066e+07			4755999	6.63733e+06			62149588	8.6734e+07			1943616387	2.71245e+09			14138246	1.97309e+07			11736968	1.63798e+07			3432102590	4.78974e+09			170375087	2.3777e+08			3760956299	5.24867e+09			3364368496	4.69521e+09
ASL pat 2					3	Cell lysate	131788249987			0.848223	47723863	5.62633e+07			7669129	9.04141e+06			96555201	1.13832e+08			2495109524	2.94157e+09			19810062	2.33548e+07			20650323	2.43454e+07			4046201174	4.77021e+09			237583979	2.80096e+08			4151204304	4.894e+09			3328937794	3.9246e+09
ASL pat 2					4	Cell lysate	130514389591			0.840024	50055247	5.95879e+07			8353602	9.94448e+06			98350120	1.1708e+08			2595837227	3.09019e+09			20116633	2.39477e+07			19377341	2.30676e+07			3897245763	4.63945e+09			246942727	2.93971e+08			3967066978	4.72256e+09			3338237665	3.97398e+09
ASL pat 2					5	Cell lysate	81712433997			0.525922	22733461	4.32259e+07			4649718	8.84108e+06			60500640	1.15037e+08			1214325128	2.30894e+09			12761477	2.4265e+07			7230923	1.3749e+07			2998672365	5.70174e+09			153036844	2.90988e+08			2716934713	5.16604e+09			1887072793	3.58812e+09
Media samples, fibroblasts
Line	Biological replicate number	Treatment	Genotype of the population	Bystander in A11	Well number	Sample type	Sum of all metabolites	Mean sum of all metabolites	SEM sum of all metabolites	Relative sum of all metabolites (to healthy donor Mean)	Citrulline absolut area	Citrulline relative area	Mean citrulline relative area	SEM citrulline relative area	ASA absolut area	ASA relative area	Mean ASA relative area	SEM ASA relative area	Aspartate absolut area	Aspartate relative area	Mean Aspartate relative area	SEM Aspartate relative area	arginine absolut area	Arginine relative area	Mean Arginine relative area	SEM Arginine relative area	fumarate absolut area	Fumarate relative area	Mean Fumarate relative area	SEM Fumarate relative area	Ornithine absolut area	Ornithine relative area	Ornithine relative area	SEM Ornithine relative area	Proline absolut area	Proline relative area	Proline relative area	SEM Proline relative area	Malate absolut area	Malate relative area	Malate relative area	SEM Malate relative area	Creatine absolut area	Creatine relative area	Creatine relative area	SEM Creatine relative area	Phenylalanine absolut area	Phenylalanine relative area	Phenylalanine relative area
ASL pat 1	1	Not treated	T/T	no	1	Media	544121695119	4.45188e+11	2.65512e+10	2.51047	515330949	2.05273e+08	1.60055e+08	8.15545e+06	1492432	594483	336403	48238.7	26608584	1.0599e+07	6.51676e+06	679166	12961775851	5.16309e+09	4.76884e+09	7.2113e+07	41725120	1.66204e+07	1.14913e+07	988666	568288410	2.26367e+08	1.77948e+08	1.15035e+07	5625714705	2.2409e+09	2.07612e+09	4.40599e+07	481734265	1.9189e+08	1.36237e+08	1.17725e+07	7314821946	2.91373e+09	3.31895e+09	8.98618e+07	17951709951	7.15073e+09	7.55991e+09
ASL pat 1					2	Media	568116369663			2.62118	561783874	2.14325e+08			2048908	781675			28022456	1.06908e+07			13247896020	5.05418e+09			48349147	1.84456e+07			685764149	2.61624e+08			5473437671	2.08816e+09			571839492	2.18161e+08			7388068474	2.81861e+09			18093045677	6.90264e+09
ASL pat 1					3	Media	464027526821			2.14093	394930140	1.84466e+08			1161253	542405			20557350	9.60206e+06			10703948647	4.99967e+09			32925543	1.53791e+07			502072586	2.34511e+08			4532037143	2.11685e+09			397510593	1.85672e+08			6380939326	2.98045e+09			14911715573	6.96506e+09
ASL pat 1					4	Media	454682676928			2.09782	357451945	1.70392e+08			826198	393837			15490973	7.38433e+06			10980497959	5.23425e+09			31916727	1.52143e+07			440966478	2.10203e+08			4861578507	2.31745e+09			376587485	1.79514e+08			7091453873	3.3804e+09			14780119177	7.04548e+09
ASL pat 1					5	Media	708973319197			3.27106	763351316	2.33365e+08			2394971	732169			37931450	1.15961e+07			15721634770	4.80628e+09			66742116	2.04038e+07			830792329	2.53982e+08			6846023802	2.0929e+09			803479301	2.45632e+08			8599402923	2.62893e+09			22704770296	6.9411e+09
ASL pat 1	2				1	Media	535409809824			2.47028	492084632	1.99202e+08			1416703	573500			23444288	9.49056e+06			11999358512	4.8575e+09			40220206	1.62817e+07			560255751	2.26799e+08			5611505856	2.27161e+09			474438211	1.92059e+08			7367497898	2.98246e+09			17942505143	7.26336e+09
ASL pat 1					2	Media	500915531667			2.31113	403612460	1.74639e+08			986704	426937			18739336	8.10831e+06			11501266489	4.97648e+09			29648353	1.28285e+07			447009977	1.93417e+08			4920092381	2.12887e+09			350245144	1.51547e+08			7158971758	3.09761e+09			16727824786	7.23795e+09
ASL pat 1					3	Media	367742099469			1.69669	255348827	1.50498e+08			549455	323839			19252715	1.13472e+07			8367989793	4.93195e+09			18680460	1.10099e+07			381871119	2.25068e+08			3907826369	2.30321e+09			220385992	1.29892e+08			5642970666	3.32587e+09			12295501339	7.24676e+09
ASL pat 1					4	Media	411521484801			1.89868	314192855	1.6548e+08			565430	297802			11678844	6.15104e+06			9808212784	5.16581e+09			23351831	1.2299e+07			371718655	1.95777e+08			4637872285	2.44268e+09			279749208	1.47339e+08			7173950520	3.77839e+09			14694839146	7.73951e+09
ASL pat 1					5	Media	335812557088			1.54937	191937858	1.23881e+08			327639	211466			7741865	4.99677e+06			7384525088	4.76614e+09			13533544	8.73485e+06			202070786	1.30421e+08			3688858412	2.38087e+09			164027169	1.05867e+08			5893847421	3.80402e+09			11905937547	7.68436e+09
ASL pat 2	1				1	Media	595843320067			2.7491	476955082	1.73495e+08			851881	309876			13954629	5.07606e+06			11687087770	4.25124e+09			29247925	1.06391e+07			481169560	1.75028e+08			5134020176	1.86752e+09			352858622	1.28354e+08			7987033627	2.90532e+09			21476743420	7.81227e+09
ASL pat 2					2	Media	441918241707			2.03892	300644654	1.47453e+08			425115	208500			8899865	4.36498e+06			9216895218	4.52047e+09			18185399	8.91912e+06			324777742	1.59289e+08			3971557657	1.94787e+09			209671511	1.02834e+08			6703905506	3.28796e+09			15771148570	7.73504e+09
ASL pat 2					3	Media	362692535702			1.67339	202028709	1.2073e+08			190715	113969			6246982	3.73312e+06			7305341375	4.36559e+09			10640156	6.35844e+06			179453549	1.07239e+08			3275060856	1.95714e+09			121628726	7.26839e+07			5843012956	3.49172e+09			13511688182	8.07443e+09
ASL pat 2					4	Media	360859596283			1.66494	220608810	1.32503e+08			359457	215898			6401962	3.84517e+06			7648638712	4.59396e+09			12739187	7.65146e+06			224123594	1.34614e+08			3106167923	1.86564e+09			149280847	8.96616e+07			5863779531	3.52193e+09			13276319639	7.97408e+09
ASL pat 2					5	Media	342395508228			1.57975	182642431	1.15615e+08			171176	108357			4669138	2.95563e+06			7172263843	4.54014e+09			10744524	6.80143e+06			183254137	1.16002e+08			3144696619	1.99063e+09			130271553	8.24636e+07			5977354933	3.78375e+09			12788566043	8.09533e+09
ASL pat 2	2				1	Media	355509512287			1.64025	219301142	1.337e+08			253612	154618			6526580	3.97901e+06			8343010296	5.08642e+09			15293823	9.32407e+06			235650565	1.43667e+08			3376939298	2.05879e+09			182213424	1.11089e+08			6435184420	3.92329e+09			13463019813	8.2079e+09
ASL pat 2					2	Media	621919484132			2.86941	542330906	1.89004e+08			1159530	404100			15969526	5.56543e+06			12935328988	4.508e+09			36696677	1.27889e+07			569208383	1.98371e+08			5221714894	1.81978e+09			433128456	1.50947e+08			8036562863	2.80077e+09			21348379174	7.43998e+09
ASL pat 2					3	Media	308003249426			1.42107	202671597	1.42619e+08			290565	204470			6314849	4.44374e+06			7044600206	4.95726e+09			13138877	9.24579e+06			218671974	1.53879e+08			2730789047	1.92165e+09			157041800	1.1051e+08			5287376131	3.72071e+09			10350418234	7.28356e+09
ASL pat 2					4	Media	282785631034			1.30472	145296200	1.11362e+08			81967	62823.6			4454696	3.4143e+06			5507646525	4.22133e+09			7300727	5.59564e+06			139422216	1.0686e+08			2540323375	1.94703e+09			84659323	6.48871e+07			4847182466	3.71512e+09			10446970806	8.00708e+09
ASL pat 2					5	Media	340506765809			1.57103	177675268	1.13095e+08			105787	67336			4699703	2.99148e+06			6876409257	4.377e+09			8301504	5.28411e+06			166285567	1.05845e+08			2769496344	1.76285e+09			100131575	6.37362e+07			5526970817	3.51805e+09			13183384050	8.39155e+09
ASL pat 1	1	Dose: 85ng RNA	81%C, 19%T	0.05	1	Media	119068068544	1.20673e+11	1.3906e+10	0.549357	23984515	4.36593e+07	5.20528e+07	6.8611e+06	Below detection	Below detection	61723	8626.7	1027816	1.87094e+06	1.84882e+06	284405	776993445	1.41437e+09	1.75624e+09	3.50261e+08	1956902	3.56217e+06	2.96407e+06	613924	32352129	5.88909e+07	2.64169e+07	6.03377e+06	994806617	1.81086e+09	1.76071e+09	6.20386e+07	21587476	3.92959e+07	3.43325e+07	7.1729e+06	2026670628	3.68917e+09	3.74798e+09	9.79375e+07	6417293137	1.16815e+10	1.05699e+10
ASL pat 1					2	Media	229229856782			1.05762	82898722	7.83822e+07			44264	41852.4			3316456	3.13577e+06			3903108797	3.69046e+09			4796535	4.53521e+06			43188864	4.08358e+07			2094355635	1.98025e+09			55632801	5.26018e+07			3798859637	3.59189e+09			10528928346	9.95529e+09
ASL pat 1					3	Media	67112671662			0.309645	11172771	3.60826e+07			Below detection	Below detection			307893	994343			302162536	9.75836e+08			218359	705192			1439862	4.65005e+06			569761317	1.84005e+09			3750691	1.21129e+07			1198165969	3.86949e+09			3693743072	1.1929e+10
ASL pat 1					4	Media	93765639452			0.432616	25312649	5.85106e+07			Below detection	Below detection			924479	2.13695e+06			476921427	1.10241e+09			728664	1.68432e+06			6334263	1.46418e+07			825559568	1.9083e+09			5770815	1.33393e+07			1840235197	4.25374e+09			4717944969	1.09056e+10
ASL pat 1					5	Media	73686156490			0.339973	16672071	4.90393e+07			Below detection	Below detection			333469	980868			444603971	1.30776e+09			183797	540622			21402475	6.29534e+07			695655657	2.04621e+09			4909243	1.44401e+07			1424951985	4.19136e+09			3583958412	1.05419e+10
ASL pat 1	2	Formulation: mRNA-1273	92% C, 8%T	0.47	1	Media	62819929482			0.289839	6570979	2.26711e+07			Below detection	Below detection			93989	324280			204107474	7.0421e+08			112544	388299			750168	2.58822e+06			539900100	1.86276e+09			4289391	1.47992e+07			1112213469	3.83735e+09			3247817311	1.12056e+10
ASL pat 1					2	Media	91456630694			0.421963	11162439	2.64536e+07			Below detection	Below detection			408642	968431			568231225	1.34664e+09			997574	2.36413e+06			18895744	4.47806e+07			697410721	1.65278e+09			9221375	2.18535e+07			1407479155	3.33555e+09			5453637868	1.29244e+10
ASL pat 1					3	Media	117977536633			0.544325	43002353	7.90012e+07			32618	59923.7			2084313	3.82917e+06			2209905356	4.0599e+09			3164313	5.81328e+06			18159270	Below detection			1235820236	2.27037e+09			34416676	6.32282e+07			2407505549	4.42292e+09			5334758185	9.80068e+09
ASL pat 1					4	Media	98774108942			0.455724	17914986	3.9311e+07			Below detection	Below detection			705146	1.54731e+06			419400670	9.20295e+08			1003151	2.20122e+06			1142243	2.50643e+06			858293826	1.88336e+09			8452498	1.85474e+07			1824746817	4.00406e+09			5577416136	1.22386e+10
ASL pat 1					5	Media	109454422292			0.505001	25933676	5.13537e+07			Below detection	Below detection			1187567	2.35161e+06			644258904	1.27576e+09			1706643	3.37948e+06			6689857	1.32472e+07			990595035	1.96157e+09			18059832	3.5762e+07			1933774452	3.82925e+09			5430964139	1.07544e+10
ASL pat 2	1	RNA vector: ABE8e	84%C, 16%T	0.26	1	Media	60066526534			0.277135	6205169	2.23904e+07			Below detection	Below detection			11585	41802.7			210367704	7.5908e+08			109961	396778			6320703	2.28073e+07			365900270	1.3203e+09			3122892	1.12685e+07			948063051	3.42094e+09			2561906568	9.24425e+09
ASL pat 2					2	Media	235916396418			1.08847	141774116	1.30251e+08			76049	69867.7			4467028	4.10394e+06			5798490497	5.32718e+09			12068965	1.1088e+07			92954495	8.53991e+07			2171609142	1.9951e+09			145560047	1.33729e+08			4845777840	4.45191e+09			8702968454	7.99558e+09
ASL pat 2					3	Media	102113137542			0.47113	9623456	2.04263e+07			Below detection	Below detection			366563	778051			419553438	8.90526e+08			825756	1.75271e+06			10909912	2.31569e+07			654340745	1.38888e+09			8514788	1.80731e+07			1284788973	2.72704e+09			5916868986	1.25589e+10
ASL pat 2					4	Media	114190634677			0.526853	17577125	3.33625e+07			Below detection	Below detection			585448	1.11122e+06			638103364	1.21116e+09			1025106	1.94571e+06			1103822	2.09512e+06			733746915	1.3927e+09			10251694	1.94584e+07			1743350793	3.30899e+09			5863505966	1.11293e+10
ASL pat 2					5	Media	83268077536			0.384183	15286637	3.979e+07			Below detection	Below detection			532738	1.38668e+06			169907180	4.42256e+08			324818	845478			314534	818710			561769733	1.46225e+09			3365475	8.76009e+06			1505336698	3.91828e+09			3942989088	1.02633e+10
ASL pat 2	2	sgRNA: ASL_1153	90%C, 10%T	0.44	1	Media	131380101393			0.606162	44062632	7.26912e+07			Below detection	Below detection			2298303	3.79157e+06			499157370	8.23472e+08			2112093	3.48437e+06			2739759	4.51985e+06			1122134638	1.85121e+09			20021155	3.30294e+07			2316949470	3.82233e+09			5300004831	8.74355e+09
ASL pat 2					2	Media	64522728287			0.297695	6871453	2.30822e+07			Below detection	Below detection			49102	164941			162052718	5.44358e+08			253863	852761			3970235	1.33366e+07			375145166	1.26017e+09			3840772	1.29017e+07			942434501	3.16577e+09			2918136314	9.80243e+09
ASL pat 2					3	Media	286433289878			1.32155	155528186	1.17686e+08			159162	120436			4704263	3.55966e+06			7234691892	5.47441e+09			10706201	8.10126e+06			101305866	7.6657e+07			2599511866	1.96702e+09			130190584	9.85138e+07			5368505929	4.06229e+09			11566504414	8.75225e+09
ASL pat 2					4	Media	112421319714			0.51869	18596871	3.58535e+07			Below detection	Below detection			798306	1.53908e+06			353302194	6.81143e+08			1065417	2.05405e+06			5860155	1.1298e+07			798941164	1.54031e+09			13156434	2.53647e+07			1758705441	3.39067e+09			5549603081	1.06993e+10
ASL pat 2					5	Media	159799194164			0.737282	45016925	6.10579e+07			12191	16535.1			1739834	2.35979e+06			1602483202	2.1735e+09			2644216	3.58644e+06			12341077	1.67386e+07			1341633977	1.8197e+09			29175244	3.95713e+07			2703293874	3.66657e+09			7574135606	1.0273e+10
F43 (healthy fibroblast control)	1	Not treated	C/C	no	1	Media	224327873870	216740911200	3.74442e+09	1.035	96101532	9.28513e+07	1.09711e+08	2.56465e+06	Below detection	Below detection	47240.6	7615.75	2922970	2.82411e+06	2.59898e+06	143586	5081579568	4.90972e+09	5.50972e+09	6.3051e+07	4946336	4.77905e+06	6.02718e+06	253961	31562138	3.04947e+07	3.8334e+07	1.46139e+06	2533014751	2.44735e+09	2.41038e+09	3.26889e+07	55683908	5.38006e+07	6.69207e+07	3.08111e+06	4646727774	4.48957e+09	4.56781e+09	3.46475e+07	9832080925	9.49955e+09	9.86201e+09
F43 (healthy fibroblast control)					2	Media	209620935342			0.96715	103930046	1.0746e+08			36451	37689.1			3044625	3.14804e+06			5389881093	5.57295e+09			6190358	6.40062e+06			36783805	3.80332e+07			2504718898	2.58979e+09			67270862	6.95558e+07			4594513769	4.75057e+09			9586322929	9.91193e+09
F43 (healthy fibroblast control)					3	Media	222505876810			1.0266	115283023	1.12296e+08			Below detection	Below detection			3200338	3.11742e+06			5920008544	5.76663e+09			6353872	6.18925e+06			40885688	3.98264e+07			2640800968	2.57238e+09			71046920	6.92061e+07			4762578072	4.63918e+09			10296869030	1.00301e+10
F43 (healthy fibroblast control)					4	Media	237577767393			1.09614	129789339	1.18406e+08			79222	72273.8			4081125	3.72319e+06			6092064995	5.55776e+09			7759596	7.07904e+06			48999961	4.47024e+07			2857992103	2.60733e+09			88653221	8.08779e+07			4976880992	4.54038e+09			10697808487	9.75955e+09
F43 (healthy fibroblast control)					5	Media	217458932422			1.00331	106963183	1.0661e+08			35506	35388.8			3345148	3.3341e+06			5498762672	5.48061e+09			6266898	6.24621e+06			37673799	3.75494e+07			2624130016	2.61547e+09			67500558	6.72777e+07			4664455802	4.64905e+09			9967106406	9.9342e+09
F57 (healthy fibroblast control)	1				1	Media	198936574775			0.917854	100071898	1.09028e+08			47538	51792.5			1954357	2.12927e+06			5316752207	5.79259e+09			5534221	6.02952e+06			35021471	3.81558e+07			2148784550	2.3411e+09			63002288	6.86408e+07			4363505192	4.75403e+09			9033033729	9.84147e+09
F57 (healthy fibroblast control)					2	Media	198234187968			0.914614	91954065	1.00539e+08			Below detection	Below detection			1682123	1.83916e+06			4991419069	5.45741e+09			4829774	5.28067e+06			30579303	3.34341e+07			2157781461	2.35923e+09			48943360	5.35126e+07			4290769308	4.69135e+09			9351438272	1.02245e+10
F57 (healthy fibroblast control)					3	Media	201130028366			0.927974	94882760	1.02247e+08			Below detection	Below detection			1838431	1.98112e+06			5090360836	5.48545e+09			4624459	4.98339e+06			31667658	3.41256e+07			2159107960	2.32669e+09			52945034	5.70544e+07			4343785508	4.68093e+09			9487409414	1.02238e+10
F57 (healthy fibroblast control)					4	Media	233109131242			1.07552	130580232	1.21411e+08			39540	36763.6			2409578	2.24038e+06			6227398436	5.79013e+09			7743218	7.19951e+06			48483897	4.50795e+07			2545158353	2.36645e+09			84969532	7.90032e+07			4934802102	4.5883e+09			10747338713	9.99269e+09
F57 (healthy fibroblast control)					5	Media	219639689322			1.01337	114672988	1.1316e+08			66747	65866.1			2394019	2.36242e+06			5887722078	5.81002e+09			6121476	6.04069e+06			40791333	4.0253e+07			2431965481	2.39987e+09			69019745	6.81088e+07			4659176087	4.59768e+09			10022427412	9.89015e+09
M83 (healthy fibroblast control)	1				1	Media	214344763473			0.988945	112155737	1.1341e+08			Below detection	Below detection			2379075	2.40567e+06			5286513713	5.34561e+09			6006135	6.07328e+06			39815002	4.02601e+07			2218235325	2.24303e+09			65247302	6.59767e+07			4365063857	4.41386e+09			9544067901	9.65076e+09
M83 (healthy fibroblast control)					2	Media	216140027066			0.997228	106195583	1.06491e+08			12856	12891.7			2449918	2.45673e+06			5357761141	5.37266e+09			6032967	6.04974e+06			35014308	3.51117e+07			2270949549	2.27726e+09			66557812	6.67428e+07			4390906273	4.40311e+09			9677314903	9.70422e+09
M83 (healthy fibroblast control)					3	Media	203106261552			0.937092	96344623	1.02812e+08			32297	34465.1			1997756	2.13187e+06			4942730291	5.27454e+09			4521749	4.8253e+06			29600899	3.1588e+07			2212512860	2.36104e+09			49024616	5.23157e+07			4249127927	4.53437e+09			9276332691	9.89906e+09
M83 (healthy fibroblast control)					4	Media	207926527999			0.959332	100241096	1.0449e+08			13699	14279.7			2192121	2.28505e+06			5141238338	5.35918e+09			4755120	4.9567e+06			33253069	3.46627e+07			2185212567	2.27785e+09			53447090	5.57128e+07			4315653959	4.4986e+09			9552101414	9.95703e+09
M83 (healthy fibroblast control)					5	Media	247055090400			1.13986	153255415	1.34451e+08			126520	110996			3426564	3.00612e+06			6463577026	5.67048e+09			9432150	8.27481e+06			58968311	5.17328e+07			2702450202	2.37085e+09			109454568	9.60243e+07			4885604010	4.28613e+09			10727415648	9.41114e+09
ASL pat 1	1	Dose: 85ng RNA	T/T	no	1	Media	272565151641	2.58648e+11	5.94642e+09	1.25756	227507910	1.80912e+08	1.71199e+08	4.67758e+06	424456	337523	278595	23715.8	7496730	5.96132e+06	4.98025e+06	176685	8501226853	6.76009e+09	6.86395e+09	6.19461e+07	17848375	1.41928e+07	1.25418e+07	527808	107927793	8.5823e+07	7.66134e+07	3.08053e+06	3252028638	2.58598e+09	2.51009e+09	2.85646e+07	201773188	1.60448e+08	1.40955e+08	5.89139e+06	5576638736	4.43448e+09	4.76058e+09	2.96878e+07	11203764721	8.90911e+09	9.40213e+09
ASL pat 1					2	Media	253868051772			1.1713	197194908	1.68356e+08			338470	288970			6284293	5.36524e+06			8293904252	7.08096e+09			14829275	1.26606e+07			87846506	7.49993e+07			3031685155	2.58831e+09			166274952	1.41958e+08			5591459491	4.77373e+09			10941618902	9.34145e+09
ASL pat 1					3	Media	256561403284			1.18372	198424824	1.67628e+08			279230	235891			6171707	5.21381e+06			8054314722	6.80422e+09			14994291	1.26671e+07			87483854	7.39056e+07			2960043364	2.50062e+09			172515234	1.45739e+08			5769759837	4.87424e+09			10992253606	9.28616e+09
ASL pat 1					4	Media	251103428305			1.15854	189231556	1.63336e+08			209269	180631			5627288	4.85722e+06			7849426275	6.77526e+09			13576350	1.17185e+07			82196739	7.09484e+07			3110688290	2.685e+09			152036267	1.31231e+08			5658531790	4.88418e+09			10942842841	9.44536e+09
ASL pat 1					5	Media	244447427347			1.12783	195318035	1.7318e+08			326136	289171			5778639	5.12367e+06			7875928619	6.98324e+09			14430225	1.27947e+07			84618390	7.50274e+07			2957021239	2.62186e+09			157542823	1.39686e+08			5520258259	4.89457e+09			10477625108	9.29005e+09
ASL pat 1	2	Formulation: mRNA-1273			1	Media	255189461426			1.17739	207649485	1.76364e+08			358016	304075			6056645	5.14411e+06			8192647347	6.95829e+09			14745202	1.25236e+07			91161108	7.74262e+07			2920928666	2.48084e+09			167080089	1.41907e+08			5695381117	4.83728e+09			11018163129	9.35809e+09
ASL pat 1					2	Media	279333365274			1.28879	242790630	1.88387e+08			491811	381607			7434605	5.76867e+06			8977825783	6.96609e+09			18466112	1.43283e+07			115518629	8.96334e+07			3542889801	2.74901e+09			209929543	1.62889e+08			5963566965	4.62726e+09			12296455685	9.54109e+09
ASL pat 1					3	Media	255687979876			1.17969	202978573	1.7206e+08			316819	268560			6260901	5.30722e+06			8121368005	6.8843e+09			15042829	1.27515e+07			91233380	7.73365e+07			3158717177	2.67757e+09			173450228	1.4703e+08			5600240846	4.7472e+09			11011997762	9.33462e+09
ASL pat 1					4	Media	244206921561			1.12672	181717315	1.6128e+08			366955	325683			5802955	5.1503e+06			7724084542	6.85535e+09			13440981	1.19293e+07			77507832	6.87905e+07			2941626008	2.61078e+09			151424057	1.34393e+08			5461457829	4.84721e+09			10509432222	9.32743e+09
ASL pat 1					5	Media	201833805511			0.931222	118517572	1.27271e+08			43885	47126.3			3031356	3.25525e+06			5704176750	6.12548e+09			6663058	7.15518e+06			44375756	4.76533e+07			2486340558	2.66998e+09			75307236	8.08693e+07			4582466804	4.92092e+09			9556542634	1.02624e+10
ASL pat 2	1	RNA vector: ABE8e			1	Media	209377511857			0.966027	124095083	1.28459e+08			45839	47451.1			3309901	3.4263e+06			6053289823	6.26617e+09			7477373	7.74034e+06			46670112	4.83114e+07			2333625900	2.41569e+09			81850856	8.47294e+07			4778809814	4.94687e+09			9627127290	9.96569e+09
ASL pat 2					2	Media	245922989201			1.13464	173762914	1.53144e+08			161150	142027			4428778	3.90324e+06			7588467617	6.68799e+09			11834961	1.04306e+07			73498878	6.47772e+07			2663089727	2.34708e+09			132317870	1.16617e+08			5416757469	4.77399e+09			10831484185	9.54618e+09
ASL pat 2					3	Media	259171198167			1.19577	202546608	1.69387e+08			351564	294008			5590621	4.67535e+06			8118641151	6.7895e+09			13935311	1.16539e+07			88937998	7.43775e+07			2976359996	2.48908e+09			156636872	1.30993e+08			5776309738	4.83064e+09			11195257109	9.36242e+09
ASL pat 2					4	Media	247853198085			1.14355	184201219	1.61079e+08			292162	255488			5112061	4.47036e+06			7898825035	6.90731e+09			12771308	1.11682e+07			83687385	7.31824e+07			2803725164	2.45178e+09			148493121	1.29853e+08			5502613619	4.81189e+09			10671336129	9.33179e+09
ASL pat 2					5	Media	262660788215			1.21187	203017157	1.67525e+08			362141	298829			5225002	4.31154e+06			8276884839	6.82987e+09			14282632	1.17857e+07			88174173	7.27591e+07			2842644974	2.34568e+09			159968879	1.32002e+08			5630632603	4.64625e+09			11521126227	9.50694e+09
ASL pat 2	2	sgRNA: Site-16			1	Media	319596246848			1.47455	317833828	2.15546e+08			623953	423147			8835767	5.99216e+06			10728191128	7.27555e+09			24651925	1.67182e+07			155416508	1.05399e+08			3538865579	2.39996e+09			274227940	1.85973e+08			6831738967	4.63309e+09			13773581732	9.34084e+09
ASL pat 2					2	Media	271313965994			1.25179	227589397	1.81811e+08			437372	349397			6716880	5.36582e+06			8766928420	7.00352e+09			17736395	1.41688e+07			103993888	8.30762e+07			3000793341	2.3972e+09			195820280	1.56432e+08			5955794830	4.75783e+09			11524094584	9.2061e+09
ASL pat 2					3	Media	297763499631			1.37382	269136920	1.95904e+08			532859	387866			7731483	5.62772e+06			9720396795	7.07544e+09			20960759	1.52573e+07			128543605	9.35664e+07			3325420153	2.42056e+09			231293490	1.68358e+08			6277060487	4.56905e+09			12702327791	9.24598e+09
ASL pat 2					4	Media	289202815476			1.33432	266627398	1.99822e+08			560967	420413			7902612	5.92255e+06			9701795052	7.27094e+09			21130482	1.58361e+07			122320083	9.16719e+07			3214976673	2.40944e+09			237258192	1.77811e+08			6179799539	4.63141e+09			12125443726	9.08732e+09
ASL pat 2					5	Media	255308863930			1.17794	203221701	1.72522e+08			346357	294035			5610732	4.76315e+06			8221377467	6.97942e+09			15732364	1.33558e+07			98479505	8.36028e+07			2774506116	2.35538e+09			176904107	1.5018e+08			5618250632	4.76954e+09			11018064693	9.35363e+09
Fresh media	1	Fresh media				Media	230854202520	2.48478e+11	5.06451e+09	1.06512	189807051	1.78203e+08	1.93602e+08	4.85081e+06	339039	318312	379065	27346.3	3322368	3.11925e+06	3.27416e+06	89433.4	8523070375	8.00201e+09	8.08857e+09	8.01988e+07	13908436	1.30581e+07	1.48176e+07	577619	43013952	4.03843e+07	4.59655e+07	1.79721e+06	2040925757	1.91615e+09	1.9161e+09	4.82919e+06	169686657	1.59313e+08	1.76673e+08	6.47285e+06	5928992492	5.56652e+09	5.5002e+09	4.43278e+07	10935052322	1.02665e+10	1.03537e+10
						Media	243323385998			1.12265	212636852	1.89407e+08			347052	309137			3431585	3.05669e+06			9034646258	8.04763e+09			16173350	1.44065e+07			51077657	4.54975e+07			2147387797	1.91279e+09			190189772	1.69412e+08			6322080013	5.63141e+09			11807604090	1.05177e+10
						Media	257425307103			1.18771	246390093	2.0745e+08			503405	423845			4202220	3.53809e+06			9724052835	8.18723e+09			19447790	1.63742e+07			60582682	5.1008e+07			2262195976	1.90467e+09			232627320	1.95862e+08			6394573508	5.38395e+09			12140610166	1.02219e+10
						Media	255645571924			1.1795	234043602	1.98426e+08			476002	403563			4021431	3.40944e+06			9833214170	8.33678e+09			18583856	1.57557e+07			57062840	4.83789e+07			2256428275	1.91304e+09			219965476	1.86491e+08			6464089022	5.48037e+09			12255808601	1.03907e+10
						Media	255140491239			1.17717	228986948	1.94524e+08			518503	440466			3822630	3.24731e+06			9263355466	7.86919e+09			17061222	1.44934e+07			52453147	4.45588e+07			2276480326	1.93386e+09			202808719	1.72285e+08			6402304165	5.43873e+09			12209271713	1.03717e+10
[truncated: 13 more columns]

## Sheet: Citrulline first peak ex
Line	Well number	Sample type	concentration	Tube label		Batch Order	Sample ID	Filename	Compound	Peak Label	Type	Height	Area	RT	Actual RT	RT Delta		Blank avarage	Area - blank
Hel24.3	1	Cell	High	1.A		39	sample9	01_1_A_Sami_set22072022	CITRULLINE	T1	Target Compound	4753633	54674583	10.3	10.56	0.26		167324	5.45073e+07
Hel24.3	2	Cell	High	2.A		14	sample9	05_2_A	CITRULLINE	T1	Target Compound	2809013	89692354	10.3	9.8	-0.5			8.9525e+07
Hel24.3	3	Cell	High	3.A		25	sample9	09_3_A	CITRULLINE	T1	Target Compound	4312126	62978949	10.3	9.91	-0.39			6.28116e+07
Hel24.3	4	Cell	High	4.A		37	sample9	13_4_A	CITRULLINE	T1	Target Compound	3029885	35463022	10.3	10.4	0.1			3.52957e+07
Hel24.3	5	Cell	High	5.A		12	sample9	17_5_A	CITRULLINE	T1	Target Compound	3122832	61880376	10.3	9.79	-0.51			6.17131e+07
Corrected PAT 1	1	Cell	High	6.A		23	sample9	21_6_A	CITRULLINE	T1	Target Compound	670278	9237411	10.3	9.92	-0.38			9.07009e+06
Corrected PAT 1	2	Cell	High	7.A		35	sample9	25_7_A	CITRULLINE	T1	Target Compound	3008356	35287398	10.3	10.28	-0.02			3.51201e+07
Corrected PAT 1	3	Cell	High	8.A		8	sample9	29_8_A	CITRULLINE	T1	Target Compound	1971225	54786071	10.3	9.78	-0.52			5.46187e+07
Corrected PAT 1	4	Cell	High	9.A		19	sample9	33_9_A	CITRULLINE	T1	Target Compound	2261217	54741228	10.3	9.84	-0.46			5.45739e+07
Corrected PAT 1	5	Cell	High	10.A		33	sample9	37_10_A	CITRULLINE	T1	Target Compound	6334806	64644049	10.3	10.15	-0.15			6.44767e+07
Not corrected PAT 1	1	Cell	High	11.A		6	sample9	41_11_A	CITRULLINE	T1	Target Compound	3101433	12618942	10.3	9.78	-0.52			1.24516e+07
Not corrected PAT 1	2	Cell	High	12.A		17	sample9	45_12_A	CITRULLINE	T1	Target Compound	386282	1643906	10.3	9.84	-0.46			1.47658e+06
Not corrected PAT 1	3	Cell	High	13.A		29	sample9	49_13_A	CITRULLINE	T1	Target Compound	399178	1293131	10.3	10.01	-0.29			1.12581e+06
Not corrected PAT 1	4	Cell	High	14.A		4	sample9	53_14_A	CITRULLINE	T1	Target Compound	1772245	4340535	10.3	9.75	-0.55			4.17321e+06
Not corrected PAT 1	5	Cell	High	15.A		15	sample9	57_15_A	CITRULLINE	T1	Target Compound	2997346	9291543	10.3	9.82	-0.48			9.12422e+06
Hel24.3	1	Media	High	1.C		26	sample9	03_1_C	CITRULLINE	T1	Target Compound	329689	1334808	10.3	9.99	-0.31			1.16748e+06
Hel24.3	2	Media	High	2.C		38	sample9	07_2_C	CITRULLINE	T1	Target Compound	201776	2476240	10.3	10.44	0.14			2.30892e+06
Hel24.3	3	Media	High	3.C		13	sample9	11_3_C	CITRULLINE	T1	Target Compound	388939	2407266	10.3	9.83	-0.47			2.23994e+06
Hel24.3	4	Media	High	4.C		24	sample9	15_4_C	CITRULLINE	T1	Target Compound	289133	1800934	10.3	9.89	-0.41			1.63361e+06
Hel24.3	5	Media	High	5.C		36	sample9	19_5_C	CITRULLINE	T1	Target Compound	217129	3076297	10.3	10.36	0.06			2.90897e+06
Corrected PAT 1	1	Media	High	6.C		9	sample9	23_6_C	CITRULLINE	T1	Target Compound	826783	9641855	10.3	10.19	-0.11			9.47453e+06
Corrected PAT 1	2	Media	High	7.C		22	sample9	27_7_C	CITRULLINE	T1	Target Compound	2369468	3032030	10.3	9.89	-0.41			2.86471e+06
Corrected PAT 1	3	Media	High	8.C		34	sample9	31_8_C	CITRULLINE	T1	Target Compound	2529323	2189392	10.3	10.25	-0.05			2.02207e+06
Corrected PAT 1	4	Media	High	9.C		7	sample9	35_9_C	CITRULLINE	T1	Target Compound	2294951	2469076	10.3	9.81	-0.49			2.30175e+06
Corrected PAT 1	5	Media	High	10.C		18	sample9	39_10_C	CITRULLINE	T1	Target Compound	2448271	2341974	10.3	9.86	-0.44			2.17465e+06
Not corrected PAT 1	1	Media	High	11.C		32	sample9	43_11_C_20220729133150	CITRULLINE	T1	Target Compound	182270	245580	10.3	10.09	-0.21			78256.5
Not corrected PAT 1	2	Media	High	12.C		5	sample9	47_12_C	CITRULLINE	T1	Target Compound	111549	1186366	10.3	10.21	-0.09			1.01904e+06
Not corrected PAT 1	3	Media	High	13.C		16	sample9	51_13_C	CITRULLINE	T1	Target Compound	23202	141098	10.3	10.29	-0.01			-26225.5
Not corrected PAT 1	4	Media	High	14.C		28	sample9	55_14_C	CITRULLINE	T1	Target Compound	129219	74822	10.3	9.97	-0.33			-92501.5
Not corrected PAT 1	5	Media	High	15.C		3	sample9	59_15_C_Sami_set22072022	CITRULLINE	T1	Target Compound	95416	40147	10.3	9.92	-0.38			-127176
Fresh media		Media	High	0.C		27	sample9	61_0_C	CITRULLINE	T1	Target Compound	16668	41272	10.3	9.81	-0.49			-126052
		QC				46	sample9	Blank1_29072022	CITRULLINE	T1	Target Compound	8409	30801	10.3	10.57	0.27			-136522
		QC				40	sample9	Blank2_29072022	CITRULLINE	T1	Target Compound	24602	354920	10.3	10.6	0.3			187596
		QC				30	sample9	Blank3_27072022	CITRULLINE	T1	Target Compound	N/F	N/F	10.3	N/F	#VALUE!			#VALUE!
		QC				20	sample9	Blank4_29072022	CITRULLINE	T1	Target Compound	N/F	N/F	10.3	N/F	#VALUE!			#VALUE!
		QC				10	sample9	Blank5_29072022	CITRULLINE	T1	Target Compound	16633	114026	10.3	10.18	-0.12			-53297.5
		QC				1	sample9	Blank6_29072022	CITRULLINE	T1	Target Compound	29722	169547	10.3	10.45	0.15			2223.5
		QC				11	sample9	Mix1to7_pHILIC_29072022	CITRULLINE	T1	Target Compound	660488	7610173	10.3	10.21	-0.09			7.44285e+06
		QC				45	sample9	Mix1to7_pHILIC_29072022_1	CITRULLINE	T1	Target Compound	922828	9287611	10.3	10.66	0.36			9.12029e+06
		QC				31	sample9	Mix1to7_pHILIC_29072022_2	CITRULLINE	T1	Target Compound	835442	9430452	10.3	10.48	0.18			9.26313e+06
		QC				2	sample9	Mix1to7_pHILIC_29072022_20220730072853	CITRULLINE	T1	Target Compound	723343	8428793	10.3	10.2	-0.1			8.26147e+06
		QC				21	sample9	Mix1to7_pHILIC_29072022_3	CITRULLINE	T1	Target Compound	522086	6026155	10.3	10.32	0.02			5.85883e+06
		QC				44	sample9	QC_Test_sample_Droso_L3_1_29072022	CITRULLINE	T1	Target Compound	91577	1105659	10.3	10.64	0.34			938336
		QC				43	sample9	QC_Test_sample_Droso_L3_2_29072022	CITRULLINE	T1	Target Compound	14961	54674	10.3	10.43	0.13			-112650
		QC				42	sample9	QC_Test_sample_Droso_L3_3_29072022	CITRULLINE	T1	Target Compound	77374	862798	10.3	10.43	0.13			-4.99603e+06
		QC				41	sample9	QC_Test_sample_Droso_L3_4_29072022	CITRULLINE	T1	Target Compound	7550	39660	10.3	10.54	0.24			-127664
Line	Well number	Sample type	concentration	Tube label	Area	Area - blank	Creatine (Area - blank)	Phenylalanine (Area - blank)	Citruline normalised to creatine	Citruline normalised to Phenylalanine	Protein concentration Sample B (ng/ul) Nanodrop	Creatine normalised to DNA Nanodrop Sample B	Total area sum	Citrulline normalised to total area sum	Citrulline divided by total area sum	mean of Hel24. 3 (Citrulline divided by total area sum)	Citrulline divided by total area, fold change compare to HEL24.3
Hel24.3	1	Cell	High	1.A	54674583	5.45073e+07	1.21824e+08	2.31141e+10	2.98202e+07	2.89081e+07	1120	2.10015e+07	469433342688	3.68034e+07	0.000116113	0.000145309	0.799075
Hel24.3	2	Cell	High	2.A	89692354	8.9525e+07	1.04205e+08	2.00926e+10	5.72593e+07	5.46199e+07	1072	3.60383e+07	493989656725	5.74426e+07	0.000181229		1.24719
Hel24.3	3	Cell	High	3.A	62978949	6.28116e+07	9.25246e+07	1.97138e+10	4.52451e+07	3.90584e+07	741	3.65794e+07	424104964194	4.69433e+07	0.000148104		1.01923
Hel24.3	4	Cell	High	4.A	35463022	3.52957e+07	7.45118e+07	1.9014e+10	3.15708e+07	2.27558e+07	670	2.27332e+07	298990276591	3.74173e+07	0.00011805		0.812404
Hel24.3	5	Cell	High	5.A	61880376	6.17131e+07	8.6036e+07	1.84334e+10	4.78063e+07	4.10406e+07	595	4.47584e+07	378491053972	5.16807e+07	0.00016305		1.12209
Corrected PAT 1	1	Cell	High	6.A	975123	9.07009e+06	2.3629e+07	2.00216e+10	2.55832e+07	5.55335e+06	88	4.44778e+07	405526817638	7.08923e+06	2.23662e-05		0.153921
Corrected PAT 1	2	Cell	High	7.A	35287398	3.51201e+07	6.27362e+07	7.24897e+09	3.731e+07	5.93912e+07	250	6.06219e+07	244548352843	4.55196e+07	0.000143612		0.988321
Corrected PAT 1	3	Cell	High	8.A	54786071	5.46187e+07	8.29108e+07	7.03938e+09	4.39055e+07	9.51154e+07	205	1.14975e+08	330062178445	5.24509e+07	0.00016548		1.13882
Corrected PAT 1	4	Cell	High	9.A	54741228	5.45739e+07	8.55659e+07	7.21953e+09	4.25082e+07	9.26658e+07	261	9.02316e+07	329157789035	5.25519e+07	0.000165799		1.14101
Corrected PAT 1	5	Cell	High	10.A	64644049	6.44767e+07	1.11577e+08	1.58189e+10	3.85138e+07	4.99655e+07	177	1.57197e+08	693910436932	2.94515e+07	9.29179e-05		0.63945
Not corrected PAT 1	1	Cell	High	11.A	12618942	1.24516e+07	6.09047e+07	7.90888e+09	1.36258e+07	1.92999e+07	95	5.65609e+07	259908749013	1.51849e+07	4.79077e-05		0.329695
Not corrected PAT 1	2	Cell	High	12.A	1643906	1.47658e+06	1.20832e+07	3.445e+09	8.14446e+06	5.25427e+06	197	3.23449e+06	66730042100	7.01364e+06	2.21277e-05		0.15228
Not corrected PAT 1	3	Cell	High	13.A	1293131	1.12581e+06	9.2836e+06	3.19726e+09	8.08232e+06	4.31647e+06	177	2.74477e+06	57474660131	6.20862e+06	1.95879e-05		0.134802
Not corrected PAT 1	4	Cell	High	14.A	4340535	4.17321e+06	2.72701e+07	4.8286e+09	1.01993e+07	1.05948e+07	593	3.0369e+06	114982888895	1.15039e+07	3.62942e-05		0.249772
Not corrected PAT 1	5	Cell	High	15.A	9291543	9.12422e+06	4.46617e+07	6.78401e+09	1.3616e+07	1.64874e+07	232	1.69716e+07	187120198902	1.54555e+07	4.87613e-05		0.335569
Average							6.66482e+07	1.22587e+10			431.533		3.16962e+11		0
Line	Well number	Sample type	concentration	Tube label	Area	Area - blank	DNA concentration (ng/ul) Nanodrop	Citrulline normalised to DNA Nanodrop Sample B	Total area sum	Citrulline normalised to total area	Citrulline (area) divided by total area sum	mean of Hel24. 3 (Citrulline divided by total area sum)	Citrulline divided by total area, fold change compare to HEL24.3	Citrulline area HEL24.3 average	Citrulline area fold change compare to HEL24.3 not normalised
Hel24.3	1	Media	High	1.C	1334808	1.16748e+06	1120	449829	265484688120	1.22765e+06	5.02782e-06	6.67133e-06	0.753645	2219109	0.601506
Hel24.3	2	Media	High	2.C	2476240	2.30892e+06	1072	929454	318889641822	2.0213e+06	7.76519e-06		1.16397		1.11587
Hel24.3	3	Media	High	3.C	2407266	2.23994e+06	741	1.30447e+06	343558855044	1.82012e+06	7.00685e-06		1.05029		1.08479
Hel24.3	4	Media	High	4.C	1800934	1.63361e+06	670	1.05218e+06	316498080250	1.44092e+06	5.69019e-06		0.852932		0.811557
Hel24.3	5	Media	High	5.C	3076297	2.90897e+06	595	2.10978e+06	391058607525	2.07664e+06	7.86659e-06		1.17916		1.38628
Corrected PAT 1	1	Media	High	6.C	9641855	9.47453e+06	88	4.64611e+07	541826894511	4.88158e+06	1.77951e-05		2.6674		4.34492
Corrected PAT 1	2	Media	High	7.C	3032030	2.86471e+06	250	4.94487e+06	446958184547	1.78927e+06	6.7837e-06		1.01684		1.36633
Corrected PAT 1	3	Media	High	8.C	2189392	2.02207e+06	205	4.25654e+06	337610976062	1.67203e+06	6.48496e-06		0.972064		0.986609
Corrected PAT 1	4	Media	High	9.C	2469076	2.30175e+06	261	3.80568e+06	380801615536	1.68742e+06	6.48389e-06		0.971904		1.11264
Corrected PAT 1	5	Media	High	10.C	2341974	2.17465e+06	177	5.30189e+06	457434332876	1.32716e+06	5.1198e-06		0.767434		1.05537
Not corrected PAT 1	1	Media	High	11.C	245580	78256.5	95	355477	106939452584	204290	2.29644e-06		0.344225		0.110666
Not corrected PAT 1	2	Media	High	12.C	1186366	1.01904e+06	197	2.23224e+06	66449642871	4.28118e+06	1.78536e-05		2.67617		0.534614
Not corrected PAT 1	3	Media	High	13.C	141098	-26225.5	177	-63938.9	52167959184	-140341	2.70469e-06		0.40542		0.0635832
Not corrected PAT 1	4	Media	High	14.C	74822	-92501.5	593	-67314.5	81081602131	-318486	9.22799e-07		0.138323		0.0337171
Not corrected PAT 1	5	Media	High	15.C	40147	-127176	232	-236556	67057958034	-529444	5.98691e-07		0.0897409		0.0180915
Fresh media		Media	High	0.C	41272	-126052
							431.533		2.79167e+11
